# Supplementary material for: Focusing HIV-1 Gag T cell responses to highly conserved regions by DNA vaccination in HVTN 119
Source: JCI Insight. 2024 Aug 1;9(18):e180819. doi: 10.1172/jci.insight.180819 (PMC11466283; doi:10.1172/jci.insight.180819)
Supplement: Supporting data values [file jciinsight-9-180819-s016.xlsx]

## Sheet: Figure2A-2D
PROTOCOL	ASSAY	PUB_ID	RX_CODE	RX_LABEL	VISITNO	VISITDAY	VISITMON	VISIT_LABEL	TCELLSUB	CYTOKINE	ANTIGEN	PCTPOS_ADJ	RESPONSE
119	ICS	119-055	T2	D/D/D/D p55	2	0	0	1st vacc	CD8+	IFNg/IL2	HBX2 p55 Gag	-0.0232708	0
119	ICS	119-055	T2	D/D/D/D p55	2	0	0	1st vacc	CD4+	CD40L+	HBX2 p55 Gag	-0.00627478	0
119	ICS	119-055	T2	D/D/D/D p55	11	182	6.5	2 weeks post 4th vacc	CD8+	IFNg/IL2	HBX2 p55 Gag	0.396389	1
119	ICS	119-055	T2	D/D/D/D p55	11	182	6.5	2 weeks post 4th vacc	CD4+	CD40L+	Gag CE Total	-0.0353965	0
119	ICS	119-055	T2	D/D/D/D p55	11	182	6.5	2 weeks post 4th vacc	CD4+	CD40L+	HBX2 p55 Gag	0.242913	1
119	ICS	119-055	T2	D/D/D/D p55	2	0	0	1st vacc	CD4+	IFNg/IL2	HBX2 p55 Gag	-0.0452832	0
119	ICS	119-055	T2	D/D/D/D p55	6	42	1.5	2 weeks post 2nd vacc	CD8+	IFNg/IL2	HBX2 p55 Gag	0.0588161	0
119	ICS	119-055	T2	D/D/D/D p55	2	0	0	1st vacc	CD4+	CD40L+	Gag CE Total	-0.0286854	0
119	ICS	119-055	T2	D/D/D/D p55	11	182	6.5	2 weeks post 4th vacc	CD8+	IFNg/IL2	Gag CE Total	-0.00502821	0
119	ICS	119-055	T2	D/D/D/D p55	2	0	0	1st vacc	CD8+	IFNg/IL2	Gag CE Total	-0.0134127	0
119	ICS	119-055	T2	D/D/D/D p55	6	42	1.5	2 weeks post 2nd vacc	CD4+	CD40L+	HBX2 p55 Gag	0.0693497	0
119	ICS	119-055	T2	D/D/D/D p55	6	42	1.5	2 weeks post 2nd vacc	CD4+	CD40L+	Gag CE Total	-0.0843582	0
119	ICS	119-055	T2	D/D/D/D p55	2	0	0	1st vacc	CD4+	IFNg/IL2	Gag CE Total	-0.0519935	0
119	ICS	119-055	T2	D/D/D/D p55	6	42	1.5	2 weeks post 2nd vacc	CD8+	IFNg/IL2	Gag CE Total	0.00197547	0
119	ICS	119-122	T1	D/D/D+D/D+D p24+p55	2	0	0	1st vacc	CD4+	CD40L+	HBX2 p55 Gag	0.00260807	0
119	ICS	119-122	T1	D/D/D+D/D+D p24+p55	6	42	1.5	2 weeks post 2nd vacc	CD4+	IFNg/IL2	Gag CE Total	0.0224661	0
119	ICS	119-122	T1	D/D/D+D/D+D p24+p55	2	0	0	1st vacc	CD4+	IFNg/IL2	Gag CE Total	-0.0184547	0
119	ICS	119-122	T1	D/D/D+D/D+D p24+p55	6	42	1.5	2 weeks post 2nd vacc	CD4+	CD40L+	HBX2 p55 Gag	0.0395821	0
119	ICS	119-122	T1	D/D/D+D/D+D p24+p55	6	42	1.5	2 weeks post 2nd vacc	CD8+	IFNg/IL2	Gag CE Total	0.00821335	0
119	ICS	119-122	T1	D/D/D+D/D+D p24+p55	11	182	6.5	2 weeks post 4th vacc	CD4+	CD40L+	HBX2 p55 Gag	0.135157	1
119	ICS	119-122	T1	D/D/D+D/D+D p24+p55	11	182	6.5	2 weeks post 4th vacc	CD4+	IFNg/IL2	Gag CE Total	0.103893	1
119	ICS	119-122	T1	D/D/D+D/D+D p24+p55	6	42	1.5	2 weeks post 2nd vacc	CD4+	IFNg/IL2	HBX2 p55 Gag	0.0318945	0
119	ICS	119-122	T1	D/D/D+D/D+D p24+p55	11	182	6.5	2 weeks post 4th vacc	CD8+	IFNg/IL2	Gag CE Total	0.323334	1
119	ICS	119-122	T1	D/D/D+D/D+D p24+p55	6	42	1.5	2 weeks post 2nd vacc	CD8+	IFNg/IL2	HBX2 p55 Gag	0.00189821	0
119	ICS	119-122	T1	D/D/D+D/D+D p24+p55	6	42	1.5	2 weeks post 2nd vacc	CD4+	CD40L+	Gag CE Total	0.0372186	0
119	ICS	119-122	T1	D/D/D+D/D+D p24+p55	11	182	6.5	2 weeks post 4th vacc	CD8+	IFNg/IL2	HBX2 p55 Gag	0.287329	1
119	ICS	119-122	T1	D/D/D+D/D+D p24+p55	11	182	6.5	2 weeks post 4th vacc	CD4+	CD40L+	Gag CE Total	0.115715	1
119	ICS	119-122	T1	D/D/D+D/D+D p24+p55	2	0	0	1st vacc	CD8+	IFNg/IL2	HBX2 p55 Gag	-0.00251275	0
119	ICS	119-122	T1	D/D/D+D/D+D p24+p55	2	0	0	1st vacc	CD4+	IFNg/IL2	HBX2 p55 Gag	-0.0081924	0
119	ICS	119-122	T1	D/D/D+D/D+D p24+p55	2	0	0	1st vacc	CD4+	CD40L+	Gag CE Total	-0.00747005	0
119	ICS	119-122	T1	D/D/D+D/D+D p24+p55	2	0	0	1st vacc	CD8+	IFNg/IL2	Gag CE Total	-0.010631	0
119	ICS	119-122	T1	D/D/D+D/D+D p24+p55	11	182	6.5	2 weeks post 4th vacc	CD4+	IFNg/IL2	HBX2 p55 Gag	0.12411	1
119	ICS	119-084	T2	D/D/D/D p55	6	42	1.5	2 weeks post 2nd vacc	CD4+	CD40L+	HBX2 p55 Gag	0.20976	1
119	ICS	119-084	T2	D/D/D/D p55	11	182	6.5	2 weeks post 4th vacc	CD4+	IFNg/IL2	HBX2 p55 Gag	0.0518219	0
119	ICS	119-084	T2	D/D/D/D p55	6	42	1.5	2 weeks post 2nd vacc	CD8+	IFNg/IL2	HBX2 p55 Gag	0.00841852	0
119	ICS	119-084	T2	D/D/D/D p55	11	182	6.5	2 weeks post 4th vacc	CD4+	CD40L+	HBX2 p55 Gag	0.0762979	1
119	ICS	119-084	T2	D/D/D/D p55	11	182	6.5	2 weeks post 4th vacc	CD4+	CD40L+	Gag CE Total	0.0236218	0
119	ICS	119-084	T2	D/D/D/D p55	2	0	0	1st vacc	CD8+	IFNg/IL2	Gag CE Total	-0.00391343	0
119	ICS	119-084	T2	D/D/D/D p55	6	42	1.5	2 weeks post 2nd vacc	CD4+	IFNg/IL2	Gag CE Total	0.0147893	0
119	ICS	119-084	T2	D/D/D/D p55	6	42	1.5	2 weeks post 2nd vacc	CD4+	IFNg/IL2	HBX2 p55 Gag	0.181402	1
119	ICS	119-084	T2	D/D/D/D p55	2	0	0	1st vacc	CD4+	IFNg/IL2	Gag CE Total	-0.0244195	0
119	ICS	119-084	T2	D/D/D/D p55	2	0	0	1st vacc	CD4+	CD40L+	HBX2 p55 Gag	0.00669048	0
119	ICS	119-084	T2	D/D/D/D p55	2	0	0	1st vacc	CD4+	IFNg/IL2	HBX2 p55 Gag	-0.0321129	0
119	ICS	119-084	T2	D/D/D/D p55	6	42	1.5	2 weeks post 2nd vacc	CD4+	CD40L+	Gag CE Total	0.0357835	0
119	ICS	119-084	T2	D/D/D/D p55	11	182	6.5	2 weeks post 4th vacc	CD4+	IFNg/IL2	Gag CE Total	0.00506009	0
119	ICS	119-084	T2	D/D/D/D p55	2	0	0	1st vacc	CD4+	CD40L+	Gag CE Total	0.0179779	0
119	ICS	119-084	T2	D/D/D/D p55	6	42	1.5	2 weeks post 2nd vacc	CD8+	IFNg/IL2	Gag CE Total	-0.00431323	0
119	ICS	119-084	T2	D/D/D/D p55	11	182	6.5	2 weeks post 4th vacc	CD8+	IFNg/IL2	Gag CE Total	0.00010812	0
119	ICS	119-084	T2	D/D/D/D p55	2	0	0	1st vacc	CD8+	IFNg/IL2	HBX2 p55 Gag	0.00175229	0
119	ICS	119-084	T2	D/D/D/D p55	11	182	6.5	2 weeks post 4th vacc	CD8+	IFNg/IL2	HBX2 p55 Gag	-0.00303184	0
119	ICS	119-073	T2	D/D/D/D p55	6	42	1.5	2 weeks post 2nd vacc	CD8+	IFNg/IL2	HBX2 p55 Gag	0.0387057	0
119	ICS	119-073	T2	D/D/D/D p55	2	0	0	1st vacc	CD4+	IFNg/IL2	Gag CE Total	0.00911893	0
119	ICS	119-073	T2	D/D/D/D p55	2	0	0	1st vacc	CD4+	CD40L+	Gag CE Total	0.00299739	0
119	ICS	119-073	T2	D/D/D/D p55	2	0	0	1st vacc	CD4+	IFNg/IL2	HBX2 p55 Gag	-0.00043724	0
119	ICS	119-073	T2	D/D/D/D p55	2	0	0	1st vacc	CD8+	IFNg/IL2	Gag CE Total	-0.0123024	0
119	ICS	119-073	T2	D/D/D/D p55	6	42	1.5	2 weeks post 2nd vacc	CD8+	IFNg/IL2	Gag CE Total	0.00464059	0
119	ICS	119-073	T2	D/D/D/D p55	6	42	1.5	2 weeks post 2nd vacc	CD4+	IFNg/IL2	Gag CE Total	0.0434697	0
119	ICS	119-073	T2	D/D/D/D p55	2	0	0	1st vacc	CD4+	CD40L+	HBX2 p55 Gag	0.00409161	0
119	ICS	119-073	T2	D/D/D/D p55	11	182	6.5	2 weeks post 4th vacc	CD8+	IFNg/IL2	HBX2 p55 Gag	0.0677361	1
119	ICS	119-073	T2	D/D/D/D p55	6	42	1.5	2 weeks post 2nd vacc	CD4+	IFNg/IL2	HBX2 p55 Gag	0.342289	1
119	ICS	119-073	T2	D/D/D/D p55	11	182	6.5	2 weeks post 4th vacc	CD4+	IFNg/IL2	Gag CE Total	0.0301129	0
119	ICS	119-073	T2	D/D/D/D p55	11	182	6.5	2 weeks post 4th vacc	CD8+	IFNg/IL2	Gag CE Total	0.00386662	0
119	ICS	119-073	T2	D/D/D/D p55	2	0	0	1st vacc	CD8+	IFNg/IL2	HBX2 p55 Gag	-0.00839109	0
119	ICS	119-073	T2	D/D/D/D p55	11	182	6.5	2 weeks post 4th vacc	CD4+	IFNg/IL2	HBX2 p55 Gag	0.290761	1
119	ICS	119-073	T2	D/D/D/D p55	11	182	6.5	2 weeks post 4th vacc	CD4+	CD40L+	HBX2 p55 Gag	0.269987	1
119	ICS	119-073	T2	D/D/D/D p55	6	42	1.5	2 weeks post 2nd vacc	CD4+	CD40L+	HBX2 p55 Gag	0.326337	1
119	ICS	119-073	T2	D/D/D/D p55	11	182	6.5	2 weeks post 4th vacc	CD4+	CD40L+	Gag CE Total	0.0364994	0
119	ICS	119-073	T2	D/D/D/D p55	6	42	1.5	2 weeks post 2nd vacc	CD4+	CD40L+	Gag CE Total	0.052291	0
119	ICS	119-068	C1	Control	2	0	0	1st vacc	CD4+	CD40L+	HBX2 p55 Gag	0.0157718	0
119	ICS	119-068	C1	Control	2	0	0	1st vacc	CD8+	IFNg/IL2	HBX2 p55 Gag	-0.0224432	0
119	ICS	119-068	C1	Control	6	42	1.5	2 weeks post 2nd vacc	CD8+	IFNg/IL2	HBX2 p55 Gag	-0.0139971	0
119	ICS	119-068	C1	Control	6	42	1.5	2 weeks post 2nd vacc	CD4+	CD40L+	HBX2 p55 Gag	-0.0113343	0
119	ICS	119-068	C1	Control	6	42	1.5	2 weeks post 2nd vacc	CD4+	IFNg/IL2	Gag CE Total	-0.0302598	0
119	ICS	119-068	C1	Control	6	42	1.5	2 weeks post 2nd vacc	CD8+	IFNg/IL2	Gag CE Total	-0.00834516	0
119	ICS	119-068	C1	Control	11	182	6.5	2 weeks post 4th vacc	CD4+	CD40L+	Gag CE Total	0.00465842	0
119	ICS	119-068	C1	Control	6	42	1.5	2 weeks post 2nd vacc	CD4+	CD40L+	Gag CE Total	-0.0251128	0
119	ICS	119-068	C1	Control	6	42	1.5	2 weeks post 2nd vacc	CD4+	IFNg/IL2	HBX2 p55 Gag	-0.00792651	0
119	ICS	119-068	C1	Control	11	182	6.5	2 weeks post 4th vacc	CD4+	CD40L+	HBX2 p55 Gag	0.0168019	0
119	ICS	119-068	C1	Control	11	182	6.5	2 weeks post 4th vacc	CD4+	IFNg/IL2	HBX2 p55 Gag	0.00028786	0
119	ICS	119-068	C1	Control	2	0	0	1st vacc	CD4+	CD40L+	Gag CE Total	0.00368775	0
119	ICS	119-068	C1	Control	2	0	0	1st vacc	CD4+	IFNg/IL2	Gag CE Total	-0.0258246	0
119	ICS	119-068	C1	Control	11	182	6.5	2 weeks post 4th vacc	CD4+	IFNg/IL2	Gag CE Total	-0.02229	0
119	ICS	119-068	C1	Control	11	182	6.5	2 weeks post 4th vacc	CD8+	IFNg/IL2	HBX2 p55 Gag	-0.0113386	0
119	ICS	119-068	C1	Control	2	0	0	1st vacc	CD8+	IFNg/IL2	Gag CE Total	-0.045585	0
119	ICS	119-068	C1	Control	2	0	0	1st vacc	CD4+	IFNg/IL2	HBX2 p55 Gag	-0.0170409	0
119	ICS	119-068	C1	Control	11	182	6.5	2 weeks post 4th vacc	CD8+	IFNg/IL2	Gag CE Total	-0.0277874	0
119	ICS	119-149	T2	D/D/D/D p55	11	182	6.5	2 weeks post 4th vacc	CD4+	IFNg/IL2	HBX2 p55 Gag	0.558133	1
119	ICS	119-149	T2	D/D/D/D p55	6	42	1.5	2 weeks post 2nd vacc	CD8+	IFNg/IL2	Gag CE Total	0.00091977	0
119	ICS	119-149	T2	D/D/D/D p55	6	42	1.5	2 weeks post 2nd vacc	CD4+	IFNg/IL2	HBX2 p55 Gag	0.00750705	0
119	ICS	119-149	T2	D/D/D/D p55	2	0	0	1st vacc	CD4+	IFNg/IL2	Gag CE Total	-0.0200411	0
119	ICS	119-149	T2	D/D/D/D p55	11	182	6.5	2 weeks post 4th vacc	CD8+	IFNg/IL2	HBX2 p55 Gag	0.0471567	0
119	ICS	119-149	T2	D/D/D/D p55	6	42	1.5	2 weeks post 2nd vacc	CD4+	IFNg/IL2	Gag CE Total	0.00099948	0
119	ICS	119-149	T2	D/D/D/D p55	11	182	6.5	2 weeks post 4th vacc	CD4+	IFNg/IL2	Gag CE Total	0.13529	1
119	ICS	119-149	T2	D/D/D/D p55	2	0	0	1st vacc	CD8+	IFNg/IL2	Gag CE Total	-0.00414199	0
119	ICS	119-149	T2	D/D/D/D p55	6	42	1.5	2 weeks post 2nd vacc	CD8+	IFNg/IL2	HBX2 p55 Gag	-3.917e-05	0
119	ICS	119-149	T2	D/D/D/D p55	2	0	0	1st vacc	CD4+	CD40L+	HBX2 p55 Gag	-0.00693432	0
119	ICS	119-149	T2	D/D/D/D p55	2	0	0	1st vacc	CD4+	IFNg/IL2	HBX2 p55 Gag	-0.00396579	0
119	ICS	119-149	T2	D/D/D/D p55	11	182	6.5	2 weeks post 4th vacc	CD4+	CD40L+	Gag CE Total	0.120491	1
119	ICS	119-149	T2	D/D/D/D p55	11	182	6.5	2 weeks post 4th vacc	CD8+	IFNg/IL2	Gag CE Total	0.00389283	0
119	ICS	119-149	T2	D/D/D/D p55	11	182	6.5	2 weeks post 4th vacc	CD4+	CD40L+	HBX2 p55 Gag	0.553955	1
119	ICS	119-149	T2	D/D/D/D p55	2	0	0	1st vacc	CD4+	CD40L+	Gag CE Total	-0.00434709	0
119	ICS	119-149	T2	D/D/D/D p55	2	0	0	1st vacc	CD8+	IFNg/IL2	HBX2 p55 Gag	-0.00465811	0
119	ICS	119-149	T2	D/D/D/D p55	6	42	1.5	2 weeks post 2nd vacc	CD4+	CD40L+	Gag CE Total	0.0247796	0
119	ICS	119-149	T2	D/D/D/D p55	6	42	1.5	2 weeks post 2nd vacc	CD4+	CD40L+	HBX2 p55 Gag	0.0364212	0
119	ICS	119-013	T1	D/D/D+D/D+D p24+p55	6	42	1.5	2 weeks post 2nd vacc	CD4+	CD40L+	HBX2 p55 Gag	0.0313329	0
119	ICS	119-013	T1	D/D/D+D/D+D p24+p55	6	42	1.5	2 weeks post 2nd vacc	CD4+	IFNg/IL2	Gag CE Total	-0.00625235	0
119	ICS	119-013	T1	D/D/D+D/D+D p24+p55	6	42	1.5	2 weeks post 2nd vacc	CD4+	IFNg/IL2	HBX2 p55 Gag	-0.0273942	0
119	ICS	119-013	T1	D/D/D+D/D+D p24+p55	2	0	0	1st vacc	CD4+	IFNg/IL2	HBX2 p55 Gag	0.00337902	0
119	ICS	119-013	T1	D/D/D+D/D+D p24+p55	6	42	1.5	2 weeks post 2nd vacc	CD4+	CD40L+	Gag CE Total	0.0272437	0
119	ICS	119-013	T1	D/D/D+D/D+D p24+p55	2	0	0	1st vacc	CD8+	IFNg/IL2	Gag CE Total	-0.0032048	0
119	ICS	119-013	T1	D/D/D+D/D+D p24+p55	6	42	1.5	2 weeks post 2nd vacc	CD8+	IFNg/IL2	HBX2 p55 Gag	0.0103316	0
119	ICS	119-013	T1	D/D/D+D/D+D p24+p55	6	42	1.5	2 weeks post 2nd vacc	CD8+	IFNg/IL2	Gag CE Total	0.0185576	0
119	ICS	119-013	T1	D/D/D+D/D+D p24+p55	11	182	6.5	2 weeks post 4th vacc	CD8+	IFNg/IL2	Gag CE Total	1.00711	1
119	ICS	119-013	T1	D/D/D+D/D+D p24+p55	2	0	0	1st vacc	CD4+	IFNg/IL2	Gag CE Total	0.0036655	0
119	ICS	119-013	T1	D/D/D+D/D+D p24+p55	11	182	6.5	2 weeks post 4th vacc	CD8+	IFNg/IL2	HBX2 p55 Gag	0.873125	1
119	ICS	119-013	T1	D/D/D+D/D+D p24+p55	2	0	0	1st vacc	CD8+	IFNg/IL2	HBX2 p55 Gag	0.00570796	0
119	ICS	119-013	T1	D/D/D+D/D+D p24+p55	2	0	0	1st vacc	CD4+	CD40L+	HBX2 p55 Gag	0.00069853	0
119	ICS	119-013	T1	D/D/D+D/D+D p24+p55	11	182	6.5	2 weeks post 4th vacc	CD4+	CD40L+	HBX2 p55 Gag	0.615484	1
119	ICS	119-013	T1	D/D/D+D/D+D p24+p55	2	0	0	1st vacc	CD4+	CD40L+	Gag CE Total	0.0176222	0
119	ICS	119-013	T1	D/D/D+D/D+D p24+p55	11	182	6.5	2 weeks post 4th vacc	CD4+	CD40L+	Gag CE Total	0.0795947	1
119	ICS	119-013	T1	D/D/D+D/D+D p24+p55	11	182	6.5	2 weeks post 4th vacc	CD4+	IFNg/IL2	HBX2 p55 Gag	0.602412	1
119	ICS	119-013	T1	D/D/D+D/D+D p24+p55	11	182	6.5	2 weeks post 4th vacc	CD4+	IFNg/IL2	Gag CE Total	0.0905243	1
119	ICS	119-098	T1	D/D/D+D/D+D p24+p55	6	42	1.5	2 weeks post 2nd vacc	CD4+	IFNg/IL2	Gag CE Total	0.0201963	0
119	ICS	119-098	T1	D/D/D+D/D+D p24+p55	11	182	6.5	2 weeks post 4th vacc	CD8+	IFNg/IL2	HBX2 p55 Gag	0.0161354	0
119	ICS	119-098	T1	D/D/D+D/D+D p24+p55	11	182	6.5	2 weeks post 4th vacc	CD8+	IFNg/IL2	Gag CE Total	0.00838203	0
119	ICS	119-098	T1	D/D/D+D/D+D p24+p55	2	0	0	1st vacc	CD8+	IFNg/IL2	HBX2 p55 Gag	0.00973454	0
119	ICS	119-098	T1	D/D/D+D/D+D p24+p55	2	0	0	1st vacc	CD4+	IFNg/IL2	HBX2 p55 Gag	-0.0136946	0
119	ICS	119-098	T1	D/D/D+D/D+D p24+p55	6	42	1.5	2 weeks post 2nd vacc	CD8+	IFNg/IL2	HBX2 p55 Gag	0.00310156	0
119	ICS	119-098	T1	D/D/D+D/D+D p24+p55	11	182	6.5	2 weeks post 4th vacc	CD4+	CD40L+	Gag CE Total	0.110088	1
119	ICS	119-098	T1	D/D/D+D/D+D p24+p55	6	42	1.5	2 weeks post 2nd vacc	CD4+	CD40L+	Gag CE Total	0.0153364	0
119	ICS	119-098	T1	D/D/D+D/D+D p24+p55	11	182	6.5	2 weeks post 4th vacc	CD4+	IFNg/IL2	HBX2 p55 Gag	0.177964	1
119	ICS	119-098	T1	D/D/D+D/D+D p24+p55	11	182	6.5	2 weeks post 4th vacc	CD4+	IFNg/IL2	Gag CE Total	0.0984605	1
119	ICS	119-098	T1	D/D/D+D/D+D p24+p55	6	42	1.5	2 weeks post 2nd vacc	CD4+	IFNg/IL2	HBX2 p55 Gag	0.0304236	0
119	ICS	119-098	T1	D/D/D+D/D+D p24+p55	2	0	0	1st vacc	CD4+	CD40L+	HBX2 p55 Gag	-0.0126236	0
119	ICS	119-098	T1	D/D/D+D/D+D p24+p55	6	42	1.5	2 weeks post 2nd vacc	CD4+	CD40L+	HBX2 p55 Gag	0.0255073	0
119	ICS	119-098	T1	D/D/D+D/D+D p24+p55	11	182	6.5	2 weeks post 4th vacc	CD4+	CD40L+	HBX2 p55 Gag	0.157755	1
119	ICS	119-098	T1	D/D/D+D/D+D p24+p55	6	42	1.5	2 weeks post 2nd vacc	CD8+	IFNg/IL2	Gag CE Total	-0.00135182	0
119	ICS	119-003	T2	D/D/D/D p55	2	0	0	1st vacc	CD4+	CD40L+	HBX2 p55 Gag	0.0292373	0
119	ICS	119-003	T2	D/D/D/D p55	2	0	0	1st vacc	CD4+	CD40L+	Gag CE Total	0.0220531	0
119	ICS	119-003	T2	D/D/D/D p55	11	182	6.5	2 weeks post 4th vacc	CD4+	CD40L+	HBX2 p55 Gag	0.0420474	0
119	ICS	119-003	T2	D/D/D/D p55	2	0	0	1st vacc	CD8+	IFNg/IL2	Gag CE Total	0.0145721	0
119	ICS	119-003	T2	D/D/D/D p55	11	182	6.5	2 weeks post 4th vacc	CD4+	CD40L+	Gag CE Total	0.0268759	0
119	ICS	119-003	T2	D/D/D/D p55	11	182	6.5	2 weeks post 4th vacc	CD4+	IFNg/IL2	HBX2 p55 Gag	0.0386418	0
119	ICS	119-003	T2	D/D/D/D p55	11	182	6.5	2 weeks post 4th vacc	CD8+	IFNg/IL2	HBX2 p55 Gag	0.00945301	0
119	ICS	119-003	T2	D/D/D/D p55	2	0	0	1st vacc	CD4+	IFNg/IL2	HBX2 p55 Gag	-0.00389256	0
119	ICS	119-003	T2	D/D/D/D p55	2	0	0	1st vacc	CD8+	IFNg/IL2	HBX2 p55 Gag	0.0173074	0
119	ICS	119-003	T2	D/D/D/D p55	11	182	6.5	2 weeks post 4th vacc	CD4+	IFNg/IL2	Gag CE Total	-0.00514972	0
119	ICS	119-003	T2	D/D/D/D p55	2	0	0	1st vacc	CD4+	IFNg/IL2	Gag CE Total	-0.00431791	0
119	ICS	119-003	T2	D/D/D/D p55	11	182	6.5	2 weeks post 4th vacc	CD8+	IFNg/IL2	Gag CE Total	-0.00017254	0
119	ICS	119-005	C2	Control	6	42	1.5	2 weeks post 2nd vacc	CD4+	CD40L+	Gag CE Total	0.00581203	0
119	ICS	119-005	C2	Control	2	0	0	1st vacc	CD4+	CD40L+	Gag CE Total	0.0064619	0
119	ICS	119-005	C2	Control	2	0	0	1st vacc	CD4+	CD40L+	HBX2 p55 Gag	0.00325948	0
119	ICS	119-005	C2	Control	6	42	1.5	2 weeks post 2nd vacc	CD8+	IFNg/IL2	Gag CE Total	-0.00151362	0
119	ICS	119-005	C2	Control	6	42	1.5	2 weeks post 2nd vacc	CD4+	CD40L+	HBX2 p55 Gag	0.00832519	0
119	ICS	119-005	C2	Control	6	42	1.5	2 weeks post 2nd vacc	CD4+	IFNg/IL2	Gag CE Total	0.00704143	0
119	ICS	119-005	C2	Control	2	0	0	1st vacc	CD8+	IFNg/IL2	HBX2 p55 Gag	-0.00012128	0
119	ICS	119-005	C2	Control	11	182	6.5	2 weeks post 4th vacc	CD4+	CD40L+	HBX2 p55 Gag	0.00941372	0
119	ICS	119-005	C2	Control	6	42	1.5	2 weeks post 2nd vacc	CD4+	IFNg/IL2	HBX2 p55 Gag	-0.00412266	0
119	ICS	119-005	C2	Control	2	0	0	1st vacc	CD8+	IFNg/IL2	Gag CE Total	-0.00874011	0
119	ICS	119-005	C2	Control	11	182	6.5	2 weeks post 4th vacc	CD4+	CD40L+	Gag CE Total	-0.00723624	0
119	ICS	119-005	C2	Control	11	182	6.5	2 weeks post 4th vacc	CD4+	IFNg/IL2	Gag CE Total	-0.00115795	0
119	ICS	119-005	C2	Control	2	0	0	1st vacc	CD4+	IFNg/IL2	Gag CE Total	-0.00448364	0
119	ICS	119-005	C2	Control	11	182	6.5	2 weeks post 4th vacc	CD8+	IFNg/IL2	HBX2 p55 Gag	0.0137817	0
119	ICS	119-005	C2	Control	2	0	0	1st vacc	CD4+	IFNg/IL2	HBX2 p55 Gag	-0.00153138	0
119	ICS	119-005	C2	Control	11	182	6.5	2 weeks post 4th vacc	CD8+	IFNg/IL2	Gag CE Total	0.0155703	0
119	ICS	119-005	C2	Control	11	182	6.5	2 weeks post 4th vacc	CD4+	IFNg/IL2	HBX2 p55 Gag	0.0101064	0
119	ICS	119-005	C2	Control	6	42	1.5	2 weeks post 2nd vacc	CD8+	IFNg/IL2	HBX2 p55 Gag	0.00561231	0
119	ICS	119-032	T1	D/D/D+D/D+D p24+p55	11	182	6.5	2 weeks post 4th vacc	CD4+	CD40L+	HBX2 p55 Gag	0.107553	1
119	ICS	119-032	T1	D/D/D+D/D+D p24+p55	6	42	1.5	2 weeks post 2nd vacc	CD4+	CD40L+	HBX2 p55 Gag	0.0175496	0
119	ICS	119-032	T1	D/D/D+D/D+D p24+p55	6	42	1.5	2 weeks post 2nd vacc	CD4+	CD40L+	Gag CE Total	0.0067402	0
119	ICS	119-032	T1	D/D/D+D/D+D p24+p55	11	182	6.5	2 weeks post 4th vacc	CD4+	CD40L+	Gag CE Total	0.00851725	0
119	ICS	119-032	T1	D/D/D+D/D+D p24+p55	2	0	0	1st vacc	CD4+	CD40L+	HBX2 p55 Gag	0.017118	0
119	ICS	119-032	T1	D/D/D+D/D+D p24+p55	11	182	6.5	2 weeks post 4th vacc	CD4+	IFNg/IL2	HBX2 p55 Gag	0.0848267	1
119	ICS	119-032	T1	D/D/D+D/D+D p24+p55	11	182	6.5	2 weeks post 4th vacc	CD4+	IFNg/IL2	Gag CE Total	-0.0030874	0
119	ICS	119-032	T1	D/D/D+D/D+D p24+p55	6	42	1.5	2 weeks post 2nd vacc	CD4+	IFNg/IL2	HBX2 p55 Gag	0.00989105	0
119	ICS	119-032	T1	D/D/D+D/D+D p24+p55	6	42	1.5	2 weeks post 2nd vacc	CD4+	IFNg/IL2	Gag CE Total	0.00628507	0
119	ICS	119-032	T1	D/D/D+D/D+D p24+p55	2	0	0	1st vacc	CD8+	IFNg/IL2	HBX2 p55 Gag	0.00248801	0
119	ICS	119-032	T1	D/D/D+D/D+D p24+p55	11	182	6.5	2 weeks post 4th vacc	CD8+	IFNg/IL2	HBX2 p55 Gag	0.00876559	0
119	ICS	119-032	T1	D/D/D+D/D+D p24+p55	2	0	0	1st vacc	CD4+	IFNg/IL2	HBX2 p55 Gag	-0.00240017	0
119	ICS	119-032	T1	D/D/D+D/D+D p24+p55	11	182	6.5	2 weeks post 4th vacc	CD8+	IFNg/IL2	Gag CE Total	0.0285432	0
119	ICS	119-032	T1	D/D/D+D/D+D p24+p55	6	42	1.5	2 weeks post 2nd vacc	CD8+	IFNg/IL2	Gag CE Total	-0.00114449	0
119	ICS	119-032	T1	D/D/D+D/D+D p24+p55	6	42	1.5	2 weeks post 2nd vacc	CD8+	IFNg/IL2	HBX2 p55 Gag	-0.00041887	0
119	ICS	119-150	C1	Control	6	42	1.5	2 weeks post 2nd vacc	CD4+	CD40L+	HBX2 p55 Gag	0.0135895	0
119	ICS	119-150	C1	Control	6	42	1.5	2 weeks post 2nd vacc	CD8+	IFNg/IL2	HBX2 p55 Gag	0.0125852	0
119	ICS	119-150	C1	Control	6	42	1.5	2 weeks post 2nd vacc	CD8+	IFNg/IL2	Gag CE Total	0.0191903	0
119	ICS	119-150	C1	Control	2	0	0	1st vacc	CD4+	CD40L+	HBX2 p55 Gag	-0.00357728	0
119	ICS	119-150	C1	Control	6	42	1.5	2 weeks post 2nd vacc	CD4+	CD40L+	Gag CE Total	-0.00979732	0
119	ICS	119-150	C1	Control	11	182	6.5	2 weeks post 4th vacc	CD4+	CD40L+	HBX2 p55 Gag	-0.00361735	0
119	ICS	119-150	C1	Control	11	182	6.5	2 weeks post 4th vacc	CD4+	CD40L+	Gag CE Total	-0.00149382	0
119	ICS	119-150	C1	Control	2	0	0	1st vacc	CD4+	CD40L+	Gag CE Total	0.0044728	0
119	ICS	119-150	C1	Control	11	182	6.5	2 weeks post 4th vacc	CD4+	IFNg/IL2	HBX2 p55 Gag	0.00858513	0
119	ICS	119-150	C1	Control	11	182	6.5	2 weeks post 4th vacc	CD4+	IFNg/IL2	Gag CE Total	0.0236208	0
119	ICS	119-150	C1	Control	6	42	1.5	2 weeks post 2nd vacc	CD4+	IFNg/IL2	Gag CE Total	-0.00448441	0
119	ICS	119-150	C1	Control	2	0	0	1st vacc	CD8+	IFNg/IL2	Gag CE Total	0.00383785	0
119	ICS	119-150	C1	Control	2	0	0	1st vacc	CD4+	IFNg/IL2	Gag CE Total	-0.0254997	0
119	ICS	119-150	C1	Control	2	0	0	1st vacc	CD8+	IFNg/IL2	HBX2 p55 Gag	0.001269	0
119	ICS	119-150	C1	Control	2	0	0	1st vacc	CD4+	IFNg/IL2	HBX2 p55 Gag	-0.0267508	0
119	ICS	119-150	C1	Control	11	182	6.5	2 weeks post 4th vacc	CD8+	IFNg/IL2	HBX2 p55 Gag	0.0181165	0
119	ICS	119-150	C1	Control	11	182	6.5	2 weeks post 4th vacc	CD8+	IFNg/IL2	Gag CE Total	0.00240337	0
119	ICS	119-150	C1	Control	6	42	1.5	2 weeks post 2nd vacc	CD4+	IFNg/IL2	HBX2 p55 Gag	0.00629712	0
119	ICS	119-074	T2	D/D/D/D p55	6	42	1.5	2 weeks post 2nd vacc	CD8+	IFNg/IL2	HBX2 p55 Gag	0.638813	1
119	ICS	119-074	T2	D/D/D/D p55	6	42	1.5	2 weeks post 2nd vacc	CD4+	IFNg/IL2	Gag CE Total	0.0195721	0
119	ICS	119-074	T2	D/D/D/D p55	2	0	0	1st vacc	CD8+	IFNg/IL2	HBX2 p55 Gag	-0.006162	0
119	ICS	119-074	T2	D/D/D/D p55	6	42	1.5	2 weeks post 2nd vacc	CD8+	IFNg/IL2	Gag CE Total	-0.00835672	0
119	ICS	119-074	T2	D/D/D/D p55	6	42	1.5	2 weeks post 2nd vacc	CD4+	IFNg/IL2	HBX2 p55 Gag	0.274835	1
119	ICS	119-074	T2	D/D/D/D p55	2	0	0	1st vacc	CD8+	IFNg/IL2	Gag CE Total	-0.0101028	0
119	ICS	119-074	T2	D/D/D/D p55	6	42	1.5	2 weeks post 2nd vacc	CD4+	CD40L+	HBX2 p55 Gag	0.292142	1
119	ICS	119-074	T2	D/D/D/D p55	6	42	1.5	2 weeks post 2nd vacc	CD4+	CD40L+	Gag CE Total	0.0211648	0
119	ICS	119-074	T2	D/D/D/D p55	2	0	0	1st vacc	CD4+	IFNg/IL2	HBX2 p55 Gag	-0.0123503	0
119	ICS	119-074	T2	D/D/D/D p55	2	0	0	1st vacc	CD4+	CD40L+	HBX2 p55 Gag	0.0136074	0
119	ICS	119-074	T2	D/D/D/D p55	2	0	0	1st vacc	CD4+	IFNg/IL2	Gag CE Total	0.00824764	0
119	ICS	119-074	T2	D/D/D/D p55	2	0	0	1st vacc	CD4+	CD40L+	Gag CE Total	0.0427175	0
119	ICS	119-079	T1	D/D/D+D/D+D p24+p55	6	42	1.5	2 weeks post 2nd vacc	CD8+	IFNg/IL2	Gag CE Total	0.00578395	0
119	ICS	119-079	T1	D/D/D+D/D+D p24+p55	6	42	1.5	2 weeks post 2nd vacc	CD8+	IFNg/IL2	HBX2 p55 Gag	-0.00361808	0
119	ICS	119-079	T1	D/D/D+D/D+D p24+p55	6	42	1.5	2 weeks post 2nd vacc	CD4+	IFNg/IL2	HBX2 p55 Gag	-0.00305641	0
119	ICS	119-079	T1	D/D/D+D/D+D p24+p55	11	182	6.5	2 weeks post 4th vacc	CD8+	IFNg/IL2	Gag CE Total	0.00012568	0
119	ICS	119-079	T1	D/D/D+D/D+D p24+p55	11	182	6.5	2 weeks post 4th vacc	CD4+	IFNg/IL2	HBX2 p55 Gag	0.00524389	0
119	ICS	119-079	T1	D/D/D+D/D+D p24+p55	6	42	1.5	2 weeks post 2nd vacc	CD4+	IFNg/IL2	Gag CE Total	-0.0120998	0
119	ICS	119-079	T1	D/D/D+D/D+D p24+p55	11	182	6.5	2 weeks post 4th vacc	CD4+	IFNg/IL2	Gag CE Total	0.00586618	0
119	ICS	119-079	T1	D/D/D+D/D+D p24+p55	2	0	0	1st vacc	CD4+	IFNg/IL2	HBX2 p55 Gag	-0.0104179	0
119	ICS	119-079	T1	D/D/D+D/D+D p24+p55	2	0	0	1st vacc	CD8+	IFNg/IL2	HBX2 p55 Gag	0.00417719	0
119	ICS	119-079	T1	D/D/D+D/D+D p24+p55	2	0	0	1st vacc	CD4+	IFNg/IL2	Gag CE Total	-0.00948588	0
119	ICS	119-079	T1	D/D/D+D/D+D p24+p55	2	0	0	1st vacc	CD8+	IFNg/IL2	Gag CE Total	0.00623453	0
119	ICS	119-079	T1	D/D/D+D/D+D p24+p55	6	42	1.5	2 weeks post 2nd vacc	CD4+	CD40L+	Gag CE Total	0.00426059	0
119	ICS	119-079	T1	D/D/D+D/D+D p24+p55	6	42	1.5	2 weeks post 2nd vacc	CD4+	CD40L+	HBX2 p55 Gag	0.00326553	0
119	ICS	119-079	T1	D/D/D+D/D+D p24+p55	2	0	0	1st vacc	CD4+	CD40L+	HBX2 p55 Gag	0.00066208	0
119	ICS	119-079	T1	D/D/D+D/D+D p24+p55	11	182	6.5	2 weeks post 4th vacc	CD4+	CD40L+	Gag CE Total	0.00231539	0
119	ICS	119-079	T1	D/D/D+D/D+D p24+p55	2	0	0	1st vacc	CD4+	CD40L+	Gag CE Total	-0.00544741	0
119	ICS	119-079	T1	D/D/D+D/D+D p24+p55	11	182	6.5	2 weeks post 4th vacc	CD8+	IFNg/IL2	HBX2 p55 Gag	-0.00168008	0
119	ICS	119-079	T1	D/D/D+D/D+D p24+p55	11	182	6.5	2 weeks post 4th vacc	CD4+	CD40L+	HBX2 p55 Gag	-0.00992332	0
119	ICS	119-036	T1	D/D/D+D/D+D p24+p55	6	42	1.5	2 weeks post 2nd vacc	CD4+	CD40L+	HBX2 p55 Gag	0.114109	1
119	ICS	119-036	T1	D/D/D+D/D+D p24+p55	6	42	1.5	2 weeks post 2nd vacc	CD4+	CD40L+	Gag CE Total	0.133885	1
119	ICS	119-036	T1	D/D/D+D/D+D p24+p55	6	42	1.5	2 weeks post 2nd vacc	CD8+	IFNg/IL2	HBX2 p55 Gag	-0.00079166	0
119	ICS	119-036	T1	D/D/D+D/D+D p24+p55	6	42	1.5	2 weeks post 2nd vacc	CD8+	IFNg/IL2	Gag CE Total	-0.0006543	0
119	ICS	119-036	T1	D/D/D+D/D+D p24+p55	6	42	1.5	2 weeks post 2nd vacc	CD4+	IFNg/IL2	HBX2 p55 Gag	0.105337	1
119	ICS	119-036	T1	D/D/D+D/D+D p24+p55	6	42	1.5	2 weeks post 2nd vacc	CD4+	IFNg/IL2	Gag CE Total	0.144142	1
119	ICS	119-036	T1	D/D/D+D/D+D p24+p55	2	0	0	1st vacc	CD8+	IFNg/IL2	HBX2 p55 Gag	-0.00232669	0
119	ICS	119-036	T1	D/D/D+D/D+D p24+p55	2	0	0	1st vacc	CD8+	IFNg/IL2	Gag CE Total	0.00621608	0
119	ICS	119-036	T1	D/D/D+D/D+D p24+p55	2	0	0	1st vacc	CD4+	IFNg/IL2	HBX2 p55 Gag	-0.0143275	0
119	ICS	119-036	T1	D/D/D+D/D+D p24+p55	2	0	0	1st vacc	CD4+	IFNg/IL2	Gag CE Total	-0.0219174	0
119	ICS	119-036	T1	D/D/D+D/D+D p24+p55	2	0	0	1st vacc	CD4+	CD40L+	HBX2 p55 Gag	0.00958799	0
119	ICS	119-036	T1	D/D/D+D/D+D p24+p55	2	0	0	1st vacc	CD4+	CD40L+	Gag CE Total	0.00644194	0
119	ICS	119-114	T2	D/D/D/D p55	6	42	1.5	2 weeks post 2nd vacc	CD4+	IFNg/IL2	Gag CE Total	0.0291596	0
119	ICS	119-114	T2	D/D/D/D p55	11	182	6.5	2 weeks post 4th vacc	CD4+	IFNg/IL2	Gag CE Total	0.0272297	0
119	ICS	119-114	T2	D/D/D/D p55	2	0	0	1st vacc	CD4+	CD40L+	Gag CE Total	0.00490967	0
119	ICS	119-114	T2	D/D/D/D p55	2	0	0	1st vacc	CD8+	IFNg/IL2	HBX2 p55 Gag	-0.00688279	0
119	ICS	119-114	T2	D/D/D/D p55	6	42	1.5	2 weeks post 2nd vacc	CD8+	IFNg/IL2	HBX2 p55 Gag	-0.00040461	0
119	ICS	119-114	T2	D/D/D/D p55	6	42	1.5	2 weeks post 2nd vacc	CD8+	IFNg/IL2	Gag CE Total	0.00260004	0
119	ICS	119-114	T2	D/D/D/D p55	2	0	0	1st vacc	CD4+	IFNg/IL2	HBX2 p55 Gag	-0.011656	0
119	ICS	119-114	T2	D/D/D/D p55	2	0	0	1st vacc	CD4+	IFNg/IL2	Gag CE Total	-0.00184067	0
119	ICS	119-114	T2	D/D/D/D p55	2	0	0	1st vacc	CD8+	IFNg/IL2	Gag CE Total	-0.00361428	0
119	ICS	119-114	T2	D/D/D/D p55	11	182	6.5	2 weeks post 4th vacc	CD8+	IFNg/IL2	HBX2 p55 Gag	0.0772485	0
119	ICS	119-114	T2	D/D/D/D p55	6	42	1.5	2 weeks post 2nd vacc	CD4+	IFNg/IL2	HBX2 p55 Gag	0.144342	1
119	ICS	119-114	T2	D/D/D/D p55	11	182	6.5	2 weeks post 4th vacc	CD8+	IFNg/IL2	Gag CE Total	-0.00701779	0
119	ICS	119-114	T2	D/D/D/D p55	11	182	6.5	2 weeks post 4th vacc	CD4+	IFNg/IL2	HBX2 p55 Gag	0.230196	1
119	ICS	119-114	T2	D/D/D/D p55	6	42	1.5	2 weeks post 2nd vacc	CD4+	CD40L+	HBX2 p55 Gag	0.122541	1
119	ICS	119-114	T2	D/D/D/D p55	6	42	1.5	2 weeks post 2nd vacc	CD4+	CD40L+	Gag CE Total	0.0270679	0
119	ICS	119-114	T2	D/D/D/D p55	2	0	0	1st vacc	CD4+	CD40L+	HBX2 p55 Gag	-0.00510274	0
119	ICS	119-114	T2	D/D/D/D p55	11	182	6.5	2 weeks post 4th vacc	CD4+	CD40L+	HBX2 p55 Gag	0.217057	1
119	ICS	119-114	T2	D/D/D/D p55	11	182	6.5	2 weeks post 4th vacc	CD4+	CD40L+	Gag CE Total	0.0407329	1
119	ICS	119-088	T2	D/D/D/D p55	6	42	1.5	2 weeks post 2nd vacc	CD4+	CD40L+	Gag CE Total	0.0525112	0
119	ICS	119-088	T2	D/D/D/D p55	2	0	0	1st vacc	CD4+	CD40L+	HBX2 p55 Gag	0.0154629	0
119	ICS	119-088	T2	D/D/D/D p55	11	182	6.5	2 weeks post 4th vacc	CD4+	CD40L+	Gag CE Total	0.0270485	0
119	ICS	119-088	T2	D/D/D/D p55	11	182	6.5	2 weeks post 4th vacc	CD4+	IFNg/IL2	Gag CE Total	0.0178634	0
119	ICS	119-088	T2	D/D/D/D p55	6	42	1.5	2 weeks post 2nd vacc	CD4+	IFNg/IL2	Gag CE Total	0.0653224	1
119	ICS	119-088	T2	D/D/D/D p55	2	0	0	1st vacc	CD4+	CD40L+	Gag CE Total	0.00970951	0
119	ICS	119-088	T2	D/D/D/D p55	2	0	0	1st vacc	CD8+	IFNg/IL2	HBX2 p55 Gag	0.0466833	0
119	ICS	119-088	T2	D/D/D/D p55	6	42	1.5	2 weeks post 2nd vacc	CD4+	CD40L+	HBX2 p55 Gag	0.257038	1
119	ICS	119-088	T2	D/D/D/D p55	2	0	0	1st vacc	CD8+	IFNg/IL2	Gag CE Total	0.0233935	0
119	ICS	119-088	T2	D/D/D/D p55	2	0	0	1st vacc	CD4+	IFNg/IL2	HBX2 p55 Gag	0.00319591	0
119	ICS	119-088	T2	D/D/D/D p55	2	0	0	1st vacc	CD4+	IFNg/IL2	Gag CE Total	-0.00679795	0
119	ICS	119-088	T2	D/D/D/D p55	6	42	1.5	2 weeks post 2nd vacc	CD8+	IFNg/IL2	Gag CE Total	0.739261	1
119	ICS	119-088	T2	D/D/D/D p55	6	42	1.5	2 weeks post 2nd vacc	CD4+	IFNg/IL2	HBX2 p55 Gag	0.215112	1
119	ICS	119-088	T2	D/D/D/D p55	11	182	6.5	2 weeks post 4th vacc	CD8+	IFNg/IL2	HBX2 p55 Gag	1.12192	1
119	ICS	119-088	T2	D/D/D/D p55	11	182	6.5	2 weeks post 4th vacc	CD8+	IFNg/IL2	Gag CE Total	1.02988	1
119	ICS	119-088	T2	D/D/D/D p55	6	42	1.5	2 weeks post 2nd vacc	CD8+	IFNg/IL2	HBX2 p55 Gag	0.625077	1
119	ICS	119-088	T2	D/D/D/D p55	11	182	6.5	2 weeks post 4th vacc	CD4+	IFNg/IL2	HBX2 p55 Gag	0.193831	1
119	ICS	119-088	T2	D/D/D/D p55	11	182	6.5	2 weeks post 4th vacc	CD4+	CD40L+	HBX2 p55 Gag	0.229567	1
119	ICS	119-082	T1	D/D/D+D/D+D p24+p55	6	42	1.5	2 weeks post 2nd vacc	CD4+	CD40L+	HBX2 p55 Gag	0.0424619	0
119	ICS	119-082	T1	D/D/D+D/D+D p24+p55	6	42	1.5	2 weeks post 2nd vacc	CD4+	CD40L+	Gag CE Total	0.0554706	0
119	ICS	119-082	T1	D/D/D+D/D+D p24+p55	11	182	6.5	2 weeks post 4th vacc	CD4+	CD40L+	Gag CE Total	0.0455808	0
119	ICS	119-082	T1	D/D/D+D/D+D p24+p55	11	182	6.5	2 weeks post 4th vacc	CD4+	IFNg/IL2	Gag CE Total	0.0474824	0
119	ICS	119-082	T1	D/D/D+D/D+D p24+p55	11	182	6.5	2 weeks post 4th vacc	CD4+	CD40L+	HBX2 p55 Gag	0.090816	1
119	ICS	119-082	T1	D/D/D+D/D+D p24+p55	6	42	1.5	2 weeks post 2nd vacc	CD8+	IFNg/IL2	Gag CE Total	-5.893e-05	0
119	ICS	119-082	T1	D/D/D+D/D+D p24+p55	6	42	1.5	2 weeks post 2nd vacc	CD4+	IFNg/IL2	Gag CE Total	0.0423715	0
119	ICS	119-082	T1	D/D/D+D/D+D p24+p55	11	182	6.5	2 weeks post 4th vacc	CD8+	IFNg/IL2	HBX2 p55 Gag	0.0458618	0
119	ICS	119-082	T1	D/D/D+D/D+D p24+p55	6	42	1.5	2 weeks post 2nd vacc	CD4+	IFNg/IL2	HBX2 p55 Gag	0.0357202	0
119	ICS	119-082	T1	D/D/D+D/D+D p24+p55	11	182	6.5	2 weeks post 4th vacc	CD8+	IFNg/IL2	Gag CE Total	0.028755	0
119	ICS	119-082	T1	D/D/D+D/D+D p24+p55	11	182	6.5	2 weeks post 4th vacc	CD4+	IFNg/IL2	HBX2 p55 Gag	0.084563	1
119	ICS	119-082	T1	D/D/D+D/D+D p24+p55	6	42	1.5	2 weeks post 2nd vacc	CD8+	IFNg/IL2	HBX2 p55 Gag	0.00225757	0
119	ICS	119-018	T1	D/D/D+D/D+D p24+p55	6	42	1.5	2 weeks post 2nd vacc	CD4+	CD40L+	HBX2 p55 Gag	-0.0128299	0
119	ICS	119-018	T1	D/D/D+D/D+D p24+p55	6	42	1.5	2 weeks post 2nd vacc	CD4+	CD40L+	Gag CE Total	-0.0122298	0
119	ICS	119-018	T1	D/D/D+D/D+D p24+p55	11	182	6.5	2 weeks post 4th vacc	CD4+	CD40L+	HBX2 p55 Gag	0.260294	1
119	ICS	119-018	T1	D/D/D+D/D+D p24+p55	11	182	6.5	2 weeks post 4th vacc	CD4+	CD40L+	Gag CE Total	0.0564198	1
119	ICS	119-018	T1	D/D/D+D/D+D p24+p55	2	0	0	1st vacc	CD4+	CD40L+	HBX2 p55 Gag	0.0138043	0
119	ICS	119-018	T1	D/D/D+D/D+D p24+p55	6	42	1.5	2 weeks post 2nd vacc	CD8+	IFNg/IL2	HBX2 p55 Gag	0.00495417	0
119	ICS	119-018	T1	D/D/D+D/D+D p24+p55	11	182	6.5	2 weeks post 4th vacc	CD4+	IFNg/IL2	Gag CE Total	0.0444035	1
119	ICS	119-018	T1	D/D/D+D/D+D p24+p55	6	42	1.5	2 weeks post 2nd vacc	CD4+	IFNg/IL2	Gag CE Total	-0.00757978	0
119	ICS	119-018	T1	D/D/D+D/D+D p24+p55	6	42	1.5	2 weeks post 2nd vacc	CD8+	IFNg/IL2	Gag CE Total	0.0188805	0
119	ICS	119-018	T1	D/D/D+D/D+D p24+p55	2	0	0	1st vacc	CD8+	IFNg/IL2	HBX2 p55 Gag	8.509e-05	0
119	ICS	119-018	T1	D/D/D+D/D+D p24+p55	2	0	0	1st vacc	CD8+	IFNg/IL2	Gag CE Total	0.0001107	0
119	ICS	119-018	T1	D/D/D+D/D+D p24+p55	2	0	0	1st vacc	CD4+	CD40L+	Gag CE Total	-0.00401075	0
119	ICS	119-018	T1	D/D/D+D/D+D p24+p55	2	0	0	1st vacc	CD4+	IFNg/IL2	HBX2 p55 Gag	0.00713569	0
119	ICS	119-018	T1	D/D/D+D/D+D p24+p55	2	0	0	1st vacc	CD4+	IFNg/IL2	Gag CE Total	0.00811454	0
119	ICS	119-018	T1	D/D/D+D/D+D p24+p55	11	182	6.5	2 weeks post 4th vacc	CD8+	IFNg/IL2	HBX2 p55 Gag	0.204884	1
119	ICS	119-018	T1	D/D/D+D/D+D p24+p55	6	42	1.5	2 weeks post 2nd vacc	CD4+	IFNg/IL2	HBX2 p55 Gag	0.00920962	0
119	ICS	119-018	T1	D/D/D+D/D+D p24+p55	11	182	6.5	2 weeks post 4th vacc	CD4+	IFNg/IL2	HBX2 p55 Gag	0.254966	1
119	ICS	119-018	T1	D/D/D+D/D+D p24+p55	11	182	6.5	2 weeks post 4th vacc	CD8+	IFNg/IL2	Gag CE Total	0.24747	1
119	ICS	119-143	T2	D/D/D/D p55	6	42	1.5	2 weeks post 2nd vacc	CD8+	IFNg/IL2	Gag CE Total	-0.00394246	0
119	ICS	119-143	T2	D/D/D/D p55	2	0	0	1st vacc	CD8+	IFNg/IL2	HBX2 p55 Gag	0.00019727	0
119	ICS	119-143	T2	D/D/D/D p55	6	42	1.5	2 weeks post 2nd vacc	CD4+	IFNg/IL2	HBX2 p55 Gag	0.373372	1
119	ICS	119-143	T2	D/D/D/D p55	6	42	1.5	2 weeks post 2nd vacc	CD8+	IFNg/IL2	HBX2 p55 Gag	0.107129	1
119	ICS	119-143	T2	D/D/D/D p55	6	42	1.5	2 weeks post 2nd vacc	CD4+	IFNg/IL2	Gag CE Total	0.0457124	0
119	ICS	119-143	T2	D/D/D/D p55	6	42	1.5	2 weeks post 2nd vacc	CD4+	CD40L+	HBX2 p55 Gag	0.323441	1
119	ICS	119-143	T2	D/D/D/D p55	6	42	1.5	2 weeks post 2nd vacc	CD4+	CD40L+	Gag CE Total	0.0560542	1
119	ICS	119-143	T2	D/D/D/D p55	2	0	0	1st vacc	CD4+	CD40L+	HBX2 p55 Gag	0.00804396	0
119	ICS	119-143	T2	D/D/D/D p55	2	0	0	1st vacc	CD4+	CD40L+	Gag CE Total	0.0102131	0
119	ICS	119-143	T2	D/D/D/D p55	11	182	6.5	2 weeks post 4th vacc	CD4+	CD40L+	Gag CE Total	0.0558776	0
119	ICS	119-143	T2	D/D/D/D p55	11	182	6.5	2 weeks post 4th vacc	CD4+	IFNg/IL2	Gag CE Total	0.0425697	0
119	ICS	119-143	T2	D/D/D/D p55	2	0	0	1st vacc	CD4+	IFNg/IL2	HBX2 p55 Gag	-0.00010835	0
119	ICS	119-143	T2	D/D/D/D p55	2	0	0	1st vacc	CD4+	IFNg/IL2	Gag CE Total	-0.0195058	0
119	ICS	119-143	T2	D/D/D/D p55	11	182	6.5	2 weeks post 4th vacc	CD4+	CD40L+	HBX2 p55 Gag	0.396102	1
119	ICS	119-143	T2	D/D/D/D p55	2	0	0	1st vacc	CD8+	IFNg/IL2	Gag CE Total	-0.00655508	0
119	ICS	119-143	T2	D/D/D/D p55	11	182	6.5	2 weeks post 4th vacc	CD8+	IFNg/IL2	HBX2 p55 Gag	0.480061	1
119	ICS	119-143	T2	D/D/D/D p55	11	182	6.5	2 weeks post 4th vacc	CD8+	IFNg/IL2	Gag CE Total	0.00419583	0
119	ICS	119-143	T2	D/D/D/D p55	11	182	6.5	2 weeks post 4th vacc	CD4+	IFNg/IL2	HBX2 p55 Gag	0.442793	1
119	ICS	119-091	T2	D/D/D/D p55	6	42	1.5	2 weeks post 2nd vacc	CD8+	IFNg/IL2	Gag CE Total	0.0144046	0
119	ICS	119-091	T2	D/D/D/D p55	6	42	1.5	2 weeks post 2nd vacc	CD8+	IFNg/IL2	HBX2 p55 Gag	0.0504084	0
119	ICS	119-091	T2	D/D/D/D p55	6	42	1.5	2 weeks post 2nd vacc	CD4+	IFNg/IL2	HBX2 p55 Gag	0.932657	1
119	ICS	119-091	T2	D/D/D/D p55	2	0	0	1st vacc	CD8+	IFNg/IL2	Gag CE Total	-7.387e-05	0
119	ICS	119-091	T2	D/D/D/D p55	6	42	1.5	2 weeks post 2nd vacc	CD4+	IFNg/IL2	Gag CE Total	0.234769	1
119	ICS	119-091	T2	D/D/D/D p55	2	0	0	1st vacc	CD4+	IFNg/IL2	HBX2 p55 Gag	0.00233733	0
119	ICS	119-091	T2	D/D/D/D p55	2	0	0	1st vacc	CD4+	IFNg/IL2	Gag CE Total	0.0040514	0
119	ICS	119-091	T2	D/D/D/D p55	11	182	6.5	2 weeks post 4th vacc	CD8+	IFNg/IL2	Gag CE Total	0.00038845	0
119	ICS	119-091	T2	D/D/D/D p55	2	0	0	1st vacc	CD8+	IFNg/IL2	HBX2 p55 Gag	-0.00136555	0
119	ICS	119-091	T2	D/D/D/D p55	2	0	0	1st vacc	CD4+	CD40L+	HBX2 p55 Gag	0.0364419	0
119	ICS	119-091	T2	D/D/D/D p55	11	182	6.5	2 weeks post 4th vacc	CD4+	IFNg/IL2	Gag CE Total	0.0850495	1
119	ICS	119-091	T2	D/D/D/D p55	2	0	0	1st vacc	CD4+	CD40L+	Gag CE Total	0.00537657	0
119	ICS	119-091	T2	D/D/D/D p55	11	182	6.5	2 weeks post 4th vacc	CD8+	IFNg/IL2	HBX2 p55 Gag	1.34665	1
119	ICS	119-091	T2	D/D/D/D p55	11	182	6.5	2 weeks post 4th vacc	CD4+	IFNg/IL2	HBX2 p55 Gag	0.461034	1
119	ICS	119-091	T2	D/D/D/D p55	6	42	1.5	2 weeks post 2nd vacc	CD4+	CD40L+	HBX2 p55 Gag	0.798961	1
119	ICS	119-091	T2	D/D/D/D p55	6	42	1.5	2 weeks post 2nd vacc	CD4+	CD40L+	Gag CE Total	0.193572	1
119	ICS	119-091	T2	D/D/D/D p55	11	182	6.5	2 weeks post 4th vacc	CD4+	CD40L+	HBX2 p55 Gag	0.404775	1
119	ICS	119-091	T2	D/D/D/D p55	11	182	6.5	2 weeks post 4th vacc	CD4+	CD40L+	Gag CE Total	0.0658255	1
119	ICS	119-026	T1	D/D/D+D/D+D p24+p55	6	42	1.5	2 weeks post 2nd vacc	CD4+	CD40L+	HBX2 p55 Gag	0.0252901	0
119	ICS	119-026	T1	D/D/D+D/D+D p24+p55	6	42	1.5	2 weeks post 2nd vacc	CD8+	IFNg/IL2	HBX2 p55 Gag	-0.0230207	0
119	ICS	119-026	T1	D/D/D+D/D+D p24+p55	6	42	1.5	2 weeks post 2nd vacc	CD8+	IFNg/IL2	Gag CE Total	-0.0123986	0
119	ICS	119-026	T1	D/D/D+D/D+D p24+p55	6	42	1.5	2 weeks post 2nd vacc	CD4+	IFNg/IL2	Gag CE Total	-0.0146827	0
119	ICS	119-026	T1	D/D/D+D/D+D p24+p55	2	0	0	1st vacc	CD8+	IFNg/IL2	Gag CE Total	-0.0354697	0
119	ICS	119-026	T1	D/D/D+D/D+D p24+p55	2	0	0	1st vacc	CD8+	IFNg/IL2	HBX2 p55 Gag	-0.0232855	0
119	ICS	119-026	T1	D/D/D+D/D+D p24+p55	2	0	0	1st vacc	CD4+	IFNg/IL2	HBX2 p55 Gag	-0.0071211	0
119	ICS	119-026	T1	D/D/D+D/D+D p24+p55	6	42	1.5	2 weeks post 2nd vacc	CD4+	IFNg/IL2	HBX2 p55 Gag	-0.00713685	0
119	ICS	119-026	T1	D/D/D+D/D+D p24+p55	2	0	0	1st vacc	CD4+	IFNg/IL2	Gag CE Total	-0.00323862	0
119	ICS	119-026	T1	D/D/D+D/D+D p24+p55	11	182	6.5	2 weeks post 4th vacc	CD8+	IFNg/IL2	HBX2 p55 Gag	-0.0177121	0
119	ICS	119-026	T1	D/D/D+D/D+D p24+p55	11	182	6.5	2 weeks post 4th vacc	CD8+	IFNg/IL2	Gag CE Total	-0.0264845	0
119	ICS	119-026	T1	D/D/D+D/D+D p24+p55	11	182	6.5	2 weeks post 4th vacc	CD4+	IFNg/IL2	HBX2 p55 Gag	0.255291	1
119	ICS	119-026	T1	D/D/D+D/D+D p24+p55	11	182	6.5	2 weeks post 4th vacc	CD4+	IFNg/IL2	Gag CE Total	0.108458	1
119	ICS	119-026	T1	D/D/D+D/D+D p24+p55	2	0	0	1st vacc	CD4+	CD40L+	HBX2 p55 Gag	0.013417	0
119	ICS	119-026	T1	D/D/D+D/D+D p24+p55	2	0	0	1st vacc	CD4+	CD40L+	Gag CE Total	0.0040624	0
119	ICS	119-026	T1	D/D/D+D/D+D p24+p55	11	182	6.5	2 weeks post 4th vacc	CD4+	CD40L+	HBX2 p55 Gag	0.270863	1
119	ICS	119-026	T1	D/D/D+D/D+D p24+p55	11	182	6.5	2 weeks post 4th vacc	CD4+	CD40L+	Gag CE Total	0.133681	1
119	ICS	119-026	T1	D/D/D+D/D+D p24+p55	6	42	1.5	2 weeks post 2nd vacc	CD4+	CD40L+	Gag CE Total	0.0190092	0
119	ICS	119-080	T2	D/D/D/D p55	6	42	1.5	2 weeks post 2nd vacc	CD4+	CD40L+	HBX2 p55 Gag	0.152263	1
119	ICS	119-080	T2	D/D/D/D p55	11	182	6.5	2 weeks post 4th vacc	CD4+	CD40L+	HBX2 p55 Gag	0.191084	1
119	ICS	119-080	T2	D/D/D/D p55	11	182	6.5	2 weeks post 4th vacc	CD4+	CD40L+	Gag CE Total	0.00871773	0
119	ICS	119-080	T2	D/D/D/D p55	11	182	6.5	2 weeks post 4th vacc	CD4+	IFNg/IL2	HBX2 p55 Gag	0.184784	1
119	ICS	119-080	T2	D/D/D/D p55	2	0	0	1st vacc	CD4+	CD40L+	HBX2 p55 Gag	0.0202285	0
119	ICS	119-080	T2	D/D/D/D p55	6	42	1.5	2 weeks post 2nd vacc	CD4+	IFNg/IL2	Gag CE Total	0.00629866	0
119	ICS	119-080	T2	D/D/D/D p55	2	0	0	1st vacc	CD4+	CD40L+	Gag CE Total	0.0302628	0
119	ICS	119-080	T2	D/D/D/D p55	6	42	1.5	2 weeks post 2nd vacc	CD4+	CD40L+	Gag CE Total	0.0110051	0
119	ICS	119-080	T2	D/D/D/D p55	6	42	1.5	2 weeks post 2nd vacc	CD8+	IFNg/IL2	HBX2 p55 Gag	0.0947568	1
119	ICS	119-080	T2	D/D/D/D p55	11	182	6.5	2 weeks post 4th vacc	CD4+	IFNg/IL2	Gag CE Total	0.00620087	0
119	ICS	119-080	T2	D/D/D/D p55	6	42	1.5	2 weeks post 2nd vacc	CD8+	IFNg/IL2	Gag CE Total	-4.09e-05	0
119	ICS	119-080	T2	D/D/D/D p55	6	42	1.5	2 weeks post 2nd vacc	CD4+	IFNg/IL2	HBX2 p55 Gag	0.134097	1
119	ICS	119-080	T2	D/D/D/D p55	2	0	0	1st vacc	CD8+	IFNg/IL2	HBX2 p55 Gag	-1.3e-07	0
119	ICS	119-080	T2	D/D/D/D p55	11	182	6.5	2 weeks post 4th vacc	CD8+	IFNg/IL2	HBX2 p55 Gag	0.105955	1
119	ICS	119-080	T2	D/D/D/D p55	2	0	0	1st vacc	CD4+	IFNg/IL2	HBX2 p55 Gag	0.00814718	0
119	ICS	119-080	T2	D/D/D/D p55	2	0	0	1st vacc	CD4+	IFNg/IL2	Gag CE Total	0.00727469	0
119	ICS	119-080	T2	D/D/D/D p55	2	0	0	1st vacc	CD8+	IFNg/IL2	Gag CE Total	0.00501367	0
119	ICS	119-080	T2	D/D/D/D p55	11	182	6.5	2 weeks post 4th vacc	CD8+	IFNg/IL2	Gag CE Total	0.00019942	0
119	ICS	119-133	T2	D/D/D/D p55	6	42	1.5	2 weeks post 2nd vacc	CD4+	CD40L+	HBX2 p55 Gag	0.19769	1
119	ICS	119-133	T2	D/D/D/D p55	6	42	1.5	2 weeks post 2nd vacc	CD4+	CD40L+	Gag CE Total	0.0470017	0
119	ICS	119-133	T2	D/D/D/D p55	2	0	0	1st vacc	CD4+	CD40L+	HBX2 p55 Gag	0.0116322	0
119	ICS	119-133	T2	D/D/D/D p55	2	0	0	1st vacc	CD4+	CD40L+	Gag CE Total	0.0109822	0
119	ICS	119-133	T2	D/D/D/D p55	11	182	6.5	2 weeks post 4th vacc	CD4+	CD40L+	HBX2 p55 Gag	0.269719	1
119	ICS	119-133	T2	D/D/D/D p55	11	182	6.5	2 weeks post 4th vacc	CD4+	IFNg/IL2	HBX2 p55 Gag	0.386054	1
119	ICS	119-133	T2	D/D/D/D p55	11	182	6.5	2 weeks post 4th vacc	CD4+	IFNg/IL2	Gag CE Total	0.0576771	1
119	ICS	119-133	T2	D/D/D/D p55	11	182	6.5	2 weeks post 4th vacc	CD4+	CD40L+	Gag CE Total	0.0566129	1
119	ICS	119-133	T2	D/D/D/D p55	6	42	1.5	2 weeks post 2nd vacc	CD4+	IFNg/IL2	Gag CE Total	0.034959	0
119	ICS	119-133	T2	D/D/D/D p55	2	0	0	1st vacc	CD8+	IFNg/IL2	HBX2 p55 Gag	-0.00458473	0
119	ICS	119-133	T2	D/D/D/D p55	2	0	0	1st vacc	CD8+	IFNg/IL2	Gag CE Total	-0.00249418	0
119	ICS	119-133	T2	D/D/D/D p55	2	0	0	1st vacc	CD4+	IFNg/IL2	HBX2 p55 Gag	-0.0084742	0
119	ICS	119-133	T2	D/D/D/D p55	6	42	1.5	2 weeks post 2nd vacc	CD8+	IFNg/IL2	HBX2 p55 Gag	0.0421738	0
119	ICS	119-133	T2	D/D/D/D p55	6	42	1.5	2 weeks post 2nd vacc	CD8+	IFNg/IL2	Gag CE Total	0.127961	1
119	ICS	119-133	T2	D/D/D/D p55	6	42	1.5	2 weeks post 2nd vacc	CD4+	IFNg/IL2	HBX2 p55 Gag	0.199174	1
119	ICS	119-133	T2	D/D/D/D p55	11	182	6.5	2 weeks post 4th vacc	CD8+	IFNg/IL2	Gag CE Total	0.803712	1
119	ICS	119-133	T2	D/D/D/D p55	11	182	6.5	2 weeks post 4th vacc	CD8+	IFNg/IL2	HBX2 p55 Gag	0.0559984	1
119	ICS	119-133	T2	D/D/D/D p55	2	0	0	1st vacc	CD4+	IFNg/IL2	Gag CE Total	-0.0146855	0
119	ICS	119-108	T1	D/D/D+D/D+D p24+p55	6	42	1.5	2 weeks post 2nd vacc	CD4+	CD40L+	HBX2 p55 Gag	0.0570882	1
119	ICS	119-108	T1	D/D/D+D/D+D p24+p55	11	182	6.5	2 weeks post 4th vacc	CD4+	CD40L+	HBX2 p55 Gag	0.167365	1
119	ICS	119-108	T1	D/D/D+D/D+D p24+p55	11	182	6.5	2 weeks post 4th vacc	CD4+	CD40L+	Gag CE Total	0.0947341	1
119	ICS	119-108	T1	D/D/D+D/D+D p24+p55	2	0	0	1st vacc	CD4+	CD40L+	HBX2 p55 Gag	0.0269471	0
119	ICS	119-108	T1	D/D/D+D/D+D p24+p55	2	0	0	1st vacc	CD4+	CD40L+	Gag CE Total	-0.00266114	0
119	ICS	119-108	T1	D/D/D+D/D+D p24+p55	6	42	1.5	2 weeks post 2nd vacc	CD8+	IFNg/IL2	Gag CE Total	-0.00166153	0
119	ICS	119-108	T1	D/D/D+D/D+D p24+p55	6	42	1.5	2 weeks post 2nd vacc	CD4+	IFNg/IL2	HBX2 p55 Gag	0.0516527	0
119	ICS	119-108	T1	D/D/D+D/D+D p24+p55	6	42	1.5	2 weeks post 2nd vacc	CD4+	CD40L+	Gag CE Total	0.0320126	0
119	ICS	119-108	T1	D/D/D+D/D+D p24+p55	6	42	1.5	2 weeks post 2nd vacc	CD4+	IFNg/IL2	Gag CE Total	0.0371394	0
119	ICS	119-108	T1	D/D/D+D/D+D p24+p55	2	0	0	1st vacc	CD8+	IFNg/IL2	HBX2 p55 Gag	0.0448152	0
119	ICS	119-108	T1	D/D/D+D/D+D p24+p55	6	42	1.5	2 weeks post 2nd vacc	CD8+	IFNg/IL2	HBX2 p55 Gag	0.0453258	0
119	ICS	119-108	T1	D/D/D+D/D+D p24+p55	2	0	0	1st vacc	CD8+	IFNg/IL2	Gag CE Total	-0.00540935	0
119	ICS	119-108	T1	D/D/D+D/D+D p24+p55	2	0	0	1st vacc	CD4+	IFNg/IL2	HBX2 p55 Gag	0.00139042	0
119	ICS	119-108	T1	D/D/D+D/D+D p24+p55	11	182	6.5	2 weeks post 4th vacc	CD4+	IFNg/IL2	HBX2 p55 Gag	0.160485	1
119	ICS	119-108	T1	D/D/D+D/D+D p24+p55	11	182	6.5	2 weeks post 4th vacc	CD8+	IFNg/IL2	HBX2 p55 Gag	0.0384637	0
119	ICS	119-108	T1	D/D/D+D/D+D p24+p55	11	182	6.5	2 weeks post 4th vacc	CD4+	IFNg/IL2	Gag CE Total	0.0755121	0
119	ICS	119-108	T1	D/D/D+D/D+D p24+p55	11	182	6.5	2 weeks post 4th vacc	CD8+	IFNg/IL2	Gag CE Total	0.0193943	0
119	ICS	119-108	T1	D/D/D+D/D+D p24+p55	2	0	0	1st vacc	CD4+	IFNg/IL2	Gag CE Total	4.717e-05	0
119	ICS	119-083	T1	D/D/D+D/D+D p24+p55	6	42	1.5	2 weeks post 2nd vacc	CD4+	CD40L+	HBX2 p55 Gag	0.023078	0
119	ICS	119-083	T1	D/D/D+D/D+D p24+p55	6	42	1.5	2 weeks post 2nd vacc	CD4+	CD40L+	Gag CE Total	0.00157574	0
119	ICS	119-083	T1	D/D/D+D/D+D p24+p55	2	0	0	1st vacc	CD4+	CD40L+	HBX2 p55 Gag	0.00713099	0
119	ICS	119-083	T1	D/D/D+D/D+D p24+p55	11	182	6.5	2 weeks post 4th vacc	CD4+	CD40L+	Gag CE Total	0.073779	1
119	ICS	119-083	T1	D/D/D+D/D+D p24+p55	11	182	6.5	2 weeks post 4th vacc	CD4+	IFNg/IL2	Gag CE Total	0.0807371	1
119	ICS	119-083	T1	D/D/D+D/D+D p24+p55	2	0	0	1st vacc	CD4+	CD40L+	Gag CE Total	0.0149086	0
119	ICS	119-083	T1	D/D/D+D/D+D p24+p55	11	182	6.5	2 weeks post 4th vacc	CD4+	CD40L+	HBX2 p55 Gag	0.119418	1
119	ICS	119-083	T1	D/D/D+D/D+D p24+p55	6	42	1.5	2 weeks post 2nd vacc	CD8+	IFNg/IL2	HBX2 p55 Gag	0.00302035	0
119	ICS	119-083	T1	D/D/D+D/D+D p24+p55	6	42	1.5	2 weeks post 2nd vacc	CD4+	IFNg/IL2	Gag CE Total	0.0113056	0
119	ICS	119-083	T1	D/D/D+D/D+D p24+p55	6	42	1.5	2 weeks post 2nd vacc	CD8+	IFNg/IL2	Gag CE Total	-0.00549058	0
119	ICS	119-083	T1	D/D/D+D/D+D p24+p55	6	42	1.5	2 weeks post 2nd vacc	CD4+	IFNg/IL2	HBX2 p55 Gag	0.0321616	0
119	ICS	119-083	T1	D/D/D+D/D+D p24+p55	11	182	6.5	2 weeks post 4th vacc	CD4+	IFNg/IL2	HBX2 p55 Gag	0.157472	1
119	ICS	119-083	T1	D/D/D+D/D+D p24+p55	2	0	0	1st vacc	CD4+	IFNg/IL2	HBX2 p55 Gag	0.0106921	0
119	ICS	119-083	T1	D/D/D+D/D+D p24+p55	2	0	0	1st vacc	CD8+	IFNg/IL2	HBX2 p55 Gag	-0.0067479	0
119	ICS	119-083	T1	D/D/D+D/D+D p24+p55	2	0	0	1st vacc	CD8+	IFNg/IL2	Gag CE Total	-0.00524381	0
119	ICS	119-083	T1	D/D/D+D/D+D p24+p55	2	0	0	1st vacc	CD4+	IFNg/IL2	Gag CE Total	-0.00593216	0
119	ICS	119-083	T1	D/D/D+D/D+D p24+p55	11	182	6.5	2 weeks post 4th vacc	CD8+	IFNg/IL2	HBX2 p55 Gag	0.0921065	1
119	ICS	119-083	T1	D/D/D+D/D+D p24+p55	11	182	6.5	2 weeks post 4th vacc	CD8+	IFNg/IL2	Gag CE Total	0.0838392	1
119	ICS	119-138	T1	D/D/D+D/D+D p24+p55	6	42	1.5	2 weeks post 2nd vacc	CD8+	IFNg/IL2	HBX2 p55 Gag	-0.00832432	0
119	ICS	119-138	T1	D/D/D+D/D+D p24+p55	6	42	1.5	2 weeks post 2nd vacc	CD8+	IFNg/IL2	Gag CE Total	0.0182297	0
119	ICS	119-138	T1	D/D/D+D/D+D p24+p55	6	42	1.5	2 weeks post 2nd vacc	CD4+	IFNg/IL2	Gag CE Total	0.236261	1
119	ICS	119-138	T1	D/D/D+D/D+D p24+p55	2	0	0	1st vacc	CD8+	IFNg/IL2	HBX2 p55 Gag	-0.00660882	0
119	ICS	119-138	T1	D/D/D+D/D+D p24+p55	6	42	1.5	2 weeks post 2nd vacc	CD4+	IFNg/IL2	HBX2 p55 Gag	0.199144	1
119	ICS	119-138	T1	D/D/D+D/D+D p24+p55	2	0	0	1st vacc	CD4+	IFNg/IL2	Gag CE Total	-0.00436248	0
119	ICS	119-138	T1	D/D/D+D/D+D p24+p55	6	42	1.5	2 weeks post 2nd vacc	CD4+	CD40L+	HBX2 p55 Gag	0.210359	1
119	ICS	119-138	T1	D/D/D+D/D+D p24+p55	6	42	1.5	2 weeks post 2nd vacc	CD4+	CD40L+	Gag CE Total	0.234872	1
119	ICS	119-138	T1	D/D/D+D/D+D p24+p55	2	0	0	1st vacc	CD8+	IFNg/IL2	Gag CE Total	-0.00909484	0
119	ICS	119-138	T1	D/D/D+D/D+D p24+p55	2	0	0	1st vacc	CD4+	CD40L+	HBX2 p55 Gag	0.00713019	0
119	ICS	119-138	T1	D/D/D+D/D+D p24+p55	2	0	0	1st vacc	CD4+	CD40L+	Gag CE Total	-0.0152873	0
119	ICS	119-138	T1	D/D/D+D/D+D p24+p55	2	0	0	1st vacc	CD4+	IFNg/IL2	HBX2 p55 Gag	-0.00030488	0
119	ICS	119-138	T1	D/D/D+D/D+D p24+p55	11	182	6.5	2 weeks post 4th vacc	CD4+	CD40L+	HBX2 p55 Gag	0.602138	1
119	ICS	119-138	T1	D/D/D+D/D+D p24+p55	11	182	6.5	2 weeks post 4th vacc	CD4+	CD40L+	Gag CE Total	0.393926	1
119	ICS	119-138	T1	D/D/D+D/D+D p24+p55	11	182	6.5	2 weeks post 4th vacc	CD4+	IFNg/IL2	HBX2 p55 Gag	0.761206	1
119	ICS	119-138	T1	D/D/D+D/D+D p24+p55	11	182	6.5	2 weeks post 4th vacc	CD8+	IFNg/IL2	HBX2 p55 Gag	0.00207662	0
119	ICS	119-138	T1	D/D/D+D/D+D p24+p55	11	182	6.5	2 weeks post 4th vacc	CD8+	IFNg/IL2	Gag CE Total	0.182288	1
119	ICS	119-138	T1	D/D/D+D/D+D p24+p55	11	182	6.5	2 weeks post 4th vacc	CD4+	IFNg/IL2	Gag CE Total	0.537751	1
119	ICS	119-023	T1	D/D/D+D/D+D p24+p55	6	42	1.5	2 weeks post 2nd vacc	CD8+	IFNg/IL2	HBX2 p55 Gag	-0.00263595	0
119	ICS	119-023	T1	D/D/D+D/D+D p24+p55	6	42	1.5	2 weeks post 2nd vacc	CD4+	IFNg/IL2	Gag CE Total	0.061889	1
119	ICS	119-023	T1	D/D/D+D/D+D p24+p55	6	42	1.5	2 weeks post 2nd vacc	CD4+	IFNg/IL2	HBX2 p55 Gag	0.0745343	1
119	ICS	119-023	T1	D/D/D+D/D+D p24+p55	6	42	1.5	2 weeks post 2nd vacc	CD8+	IFNg/IL2	Gag CE Total	0.0265573	0
119	ICS	119-023	T1	D/D/D+D/D+D p24+p55	2	0	0	1st vacc	CD4+	IFNg/IL2	HBX2 p55 Gag	-0.0344959	0
119	ICS	119-023	T1	D/D/D+D/D+D p24+p55	2	0	0	1st vacc	CD8+	IFNg/IL2	HBX2 p55 Gag	-0.00375372	0
119	ICS	119-023	T1	D/D/D+D/D+D p24+p55	2	0	0	1st vacc	CD8+	IFNg/IL2	Gag CE Total	-0.00695628	0
119	ICS	119-023	T1	D/D/D+D/D+D p24+p55	6	42	1.5	2 weeks post 2nd vacc	CD4+	CD40L+	HBX2 p55 Gag	0.100187	1
119	ICS	119-023	T1	D/D/D+D/D+D p24+p55	6	42	1.5	2 weeks post 2nd vacc	CD4+	CD40L+	Gag CE Total	0.0791356	1
119	ICS	119-023	T1	D/D/D+D/D+D p24+p55	2	0	0	1st vacc	CD4+	CD40L+	Gag CE Total	-0.00760861	0
119	ICS	119-023	T1	D/D/D+D/D+D p24+p55	2	0	0	1st vacc	CD4+	IFNg/IL2	Gag CE Total	-0.0234009	0
119	ICS	119-023	T1	D/D/D+D/D+D p24+p55	2	0	0	1st vacc	CD4+	CD40L+	HBX2 p55 Gag	0.00217636	0
119	ICS	119-087	T2	D/D/D/D p55	6	42	1.5	2 weeks post 2nd vacc	CD8+	IFNg/IL2	HBX2 p55 Gag	0.0359371	0
119	ICS	119-087	T2	D/D/D/D p55	6	42	1.5	2 weeks post 2nd vacc	CD8+	IFNg/IL2	Gag CE Total	0.00148689	0
119	ICS	119-087	T2	D/D/D/D p55	6	42	1.5	2 weeks post 2nd vacc	CD4+	IFNg/IL2	HBX2 p55 Gag	0.503569	1
119	ICS	119-087	T2	D/D/D/D p55	2	0	0	1st vacc	CD8+	IFNg/IL2	HBX2 p55 Gag	0.00159665	0
119	ICS	119-087	T2	D/D/D/D p55	2	0	0	1st vacc	CD8+	IFNg/IL2	Gag CE Total	-0.00024625	0
119	ICS	119-087	T2	D/D/D/D p55	2	0	0	1st vacc	CD4+	IFNg/IL2	HBX2 p55 Gag	0.00380691	0
119	ICS	119-087	T2	D/D/D/D p55	6	42	1.5	2 weeks post 2nd vacc	CD4+	IFNg/IL2	Gag CE Total	0.101154	1
119	ICS	119-087	T2	D/D/D/D p55	2	0	0	1st vacc	CD4+	IFNg/IL2	Gag CE Total	-0.0079982	0
119	ICS	119-087	T2	D/D/D/D p55	11	182	6.5	2 weeks post 4th vacc	CD8+	IFNg/IL2	HBX2 p55 Gag	0.124279	1
119	ICS	119-087	T2	D/D/D/D p55	11	182	6.5	2 weeks post 4th vacc	CD8+	IFNg/IL2	Gag CE Total	0.00189455	0
119	ICS	119-087	T2	D/D/D/D p55	11	182	6.5	2 weeks post 4th vacc	CD4+	IFNg/IL2	HBX2 p55 Gag	0.376552	1
119	ICS	119-087	T2	D/D/D/D p55	11	182	6.5	2 weeks post 4th vacc	CD4+	IFNg/IL2	Gag CE Total	0.098853	1
119	ICS	119-087	T2	D/D/D/D p55	2	0	0	1st vacc	CD4+	CD40L+	HBX2 p55 Gag	0.0188494	0
119	ICS	119-087	T2	D/D/D/D p55	2	0	0	1st vacc	CD4+	CD40L+	Gag CE Total	0.00726687	0
119	ICS	119-087	T2	D/D/D/D p55	11	182	6.5	2 weeks post 4th vacc	CD4+	CD40L+	HBX2 p55 Gag	0.262644	1
119	ICS	119-087	T2	D/D/D/D p55	6	42	1.5	2 weeks post 2nd vacc	CD4+	CD40L+	HBX2 p55 Gag	0.438306	1
119	ICS	119-087	T2	D/D/D/D p55	6	42	1.5	2 weeks post 2nd vacc	CD4+	CD40L+	Gag CE Total	0.0841403	1
119	ICS	119-087	T2	D/D/D/D p55	11	182	6.5	2 weeks post 4th vacc	CD4+	CD40L+	Gag CE Total	0.0613211	0
119	ICS	119-063	C2	Control	6	42	1.5	2 weeks post 2nd vacc	CD4+	CD40L+	HBX2 p55 Gag	-0.00723896	0
119	ICS	119-063	C2	Control	6	42	1.5	2 weeks post 2nd vacc	CD4+	CD40L+	Gag CE Total	-0.0198643	0
119	ICS	119-063	C2	Control	11	182	6.5	2 weeks post 4th vacc	CD4+	CD40L+	HBX2 p55 Gag	0.00848736	0
119	ICS	119-063	C2	Control	11	182	6.5	2 weeks post 4th vacc	CD4+	CD40L+	Gag CE Total	-0.00318613	0
119	ICS	119-063	C2	Control	11	182	6.5	2 weeks post 4th vacc	CD4+	IFNg/IL2	HBX2 p55 Gag	0.0129353	0
119	ICS	119-063	C2	Control	11	182	6.5	2 weeks post 4th vacc	CD4+	IFNg/IL2	Gag CE Total	0.00580322	0
119	ICS	119-063	C2	Control	2	0	0	1st vacc	CD4+	CD40L+	HBX2 p55 Gag	0.00038483	0
119	ICS	119-063	C2	Control	2	0	0	1st vacc	CD4+	CD40L+	Gag CE Total	-0.0094491	0
119	ICS	119-063	C2	Control	6	42	1.5	2 weeks post 2nd vacc	CD8+	IFNg/IL2	HBX2 p55 Gag	0.00829332	0
119	ICS	119-063	C2	Control	6	42	1.5	2 weeks post 2nd vacc	CD8+	IFNg/IL2	Gag CE Total	0.00177589	0
119	ICS	119-063	C2	Control	6	42	1.5	2 weeks post 2nd vacc	CD4+	IFNg/IL2	HBX2 p55 Gag	0.0106153	0
119	ICS	119-063	C2	Control	6	42	1.5	2 weeks post 2nd vacc	CD4+	IFNg/IL2	Gag CE Total	-0.00844255	0
119	ICS	119-063	C2	Control	2	0	0	1st vacc	CD8+	IFNg/IL2	HBX2 p55 Gag	0.0148582	0
119	ICS	119-063	C2	Control	2	0	0	1st vacc	CD8+	IFNg/IL2	Gag CE Total	0.0104528	0
119	ICS	119-063	C2	Control	2	0	0	1st vacc	CD4+	IFNg/IL2	HBX2 p55 Gag	0.0334733	0
119	ICS	119-063	C2	Control	2	0	0	1st vacc	CD4+	IFNg/IL2	Gag CE Total	0.00316894	0
119	ICS	119-063	C2	Control	11	182	6.5	2 weeks post 4th vacc	CD8+	IFNg/IL2	HBX2 p55 Gag	0.00341102	0
119	ICS	119-063	C2	Control	11	182	6.5	2 weeks post 4th vacc	CD8+	IFNg/IL2	Gag CE Total	-0.00027372	0
119	ICS	119-145	T1	D/D/D+D/D+D p24+p55	6	42	1.5	2 weeks post 2nd vacc	CD4+	IFNg/IL2	Gag CE Total	-0.0194148	0
119	ICS	119-145	T1	D/D/D+D/D+D p24+p55	2	0	0	1st vacc	CD8+	IFNg/IL2	HBX2 p55 Gag	0.0175793	0
119	ICS	119-145	T1	D/D/D+D/D+D p24+p55	2	0	0	1st vacc	CD8+	IFNg/IL2	Gag CE Total	0.0534709	0
119	ICS	119-145	T1	D/D/D+D/D+D p24+p55	11	182	6.5	2 weeks post 4th vacc	CD4+	IFNg/IL2	Gag CE Total	0.022352	0
119	ICS	119-145	T1	D/D/D+D/D+D p24+p55	6	42	1.5	2 weeks post 2nd vacc	CD8+	IFNg/IL2	HBX2 p55 Gag	-0.00477408	0
119	ICS	119-145	T1	D/D/D+D/D+D p24+p55	6	42	1.5	2 weeks post 2nd vacc	CD8+	IFNg/IL2	Gag CE Total	0.0137917	0
119	ICS	119-145	T1	D/D/D+D/D+D p24+p55	6	42	1.5	2 weeks post 2nd vacc	CD4+	IFNg/IL2	HBX2 p55 Gag	0.020035	0
119	ICS	119-145	T1	D/D/D+D/D+D p24+p55	11	182	6.5	2 weeks post 4th vacc	CD8+	IFNg/IL2	HBX2 p55 Gag	-0.0294959	0
119	ICS	119-145	T1	D/D/D+D/D+D p24+p55	2	0	0	1st vacc	CD4+	IFNg/IL2	HBX2 p55 Gag	-0.00929796	0
119	ICS	119-145	T1	D/D/D+D/D+D p24+p55	2	0	0	1st vacc	CD4+	IFNg/IL2	Gag CE Total	-0.0351979	0
119	ICS	119-145	T1	D/D/D+D/D+D p24+p55	11	182	6.5	2 weeks post 4th vacc	CD8+	IFNg/IL2	Gag CE Total	0.00992234	0
119	ICS	119-145	T1	D/D/D+D/D+D p24+p55	6	42	1.5	2 weeks post 2nd vacc	CD4+	CD40L+	HBX2 p55 Gag	0.00710042	0
119	ICS	119-145	T1	D/D/D+D/D+D p24+p55	6	42	1.5	2 weeks post 2nd vacc	CD4+	CD40L+	Gag CE Total	-0.00076464	0
119	ICS	119-145	T1	D/D/D+D/D+D p24+p55	2	0	0	1st vacc	CD4+	CD40L+	Gag CE Total	-0.00611278	0
119	ICS	119-145	T1	D/D/D+D/D+D p24+p55	2	0	0	1st vacc	CD4+	CD40L+	HBX2 p55 Gag	-0.00803095	0
119	ICS	119-145	T1	D/D/D+D/D+D p24+p55	11	182	6.5	2 weeks post 4th vacc	CD4+	CD40L+	HBX2 p55 Gag	0.030073	0
119	ICS	119-145	T1	D/D/D+D/D+D p24+p55	11	182	6.5	2 weeks post 4th vacc	CD4+	CD40L+	Gag CE Total	0.018981	0
119	ICS	119-145	T1	D/D/D+D/D+D p24+p55	11	182	6.5	2 weeks post 4th vacc	CD4+	IFNg/IL2	HBX2 p55 Gag	0.0235338	0
119	ICS	119-046	T2	D/D/D/D p55	11	182	6.5	2 weeks post 4th vacc	CD4+	CD40L+	HBX2 p55 Gag	0.106733	0
119	ICS	119-046	T2	D/D/D/D p55	11	182	6.5	2 weeks post 4th vacc	CD4+	CD40L+	Gag CE Total	0.0091859	0
119	ICS	119-046	T2	D/D/D/D p55	2	0	0	1st vacc	CD4+	CD40L+	HBX2 p55 Gag	-0.00084633	0
119	ICS	119-046	T2	D/D/D/D p55	2	0	0	1st vacc	CD4+	CD40L+	Gag CE Total	-0.0120996	0
119	ICS	119-046	T2	D/D/D/D p55	6	42	1.5	2 weeks post 2nd vacc	CD4+	CD40L+	HBX2 p55 Gag	0.127745	1
119	ICS	119-046	T2	D/D/D/D p55	6	42	1.5	2 weeks post 2nd vacc	CD4+	CD40L+	Gag CE Total	0.0462245	0
119	ICS	119-046	T2	D/D/D/D p55	6	42	1.5	2 weeks post 2nd vacc	CD8+	IFNg/IL2	HBX2 p55 Gag	0.457453	1
119	ICS	119-046	T2	D/D/D/D p55	6	42	1.5	2 weeks post 2nd vacc	CD8+	IFNg/IL2	Gag CE Total	0.00012812	0
119	ICS	119-046	T2	D/D/D/D p55	6	42	1.5	2 weeks post 2nd vacc	CD4+	IFNg/IL2	HBX2 p55 Gag	0.130668	1
119	ICS	119-046	T2	D/D/D/D p55	6	42	1.5	2 weeks post 2nd vacc	CD4+	IFNg/IL2	Gag CE Total	0.0412281	0
119	ICS	119-046	T2	D/D/D/D p55	2	0	0	1st vacc	CD8+	IFNg/IL2	HBX2 p55 Gag	-0.00227255	0
119	ICS	119-046	T2	D/D/D/D p55	2	0	0	1st vacc	CD8+	IFNg/IL2	Gag CE Total	5.348e-05	0
119	ICS	119-046	T2	D/D/D/D p55	2	0	0	1st vacc	CD4+	IFNg/IL2	HBX2 p55 Gag	-0.00222468	0
119	ICS	119-046	T2	D/D/D/D p55	2	0	0	1st vacc	CD4+	IFNg/IL2	Gag CE Total	-0.00550883	0
119	ICS	119-046	T2	D/D/D/D p55	11	182	6.5	2 weeks post 4th vacc	CD8+	IFNg/IL2	HBX2 p55 Gag	0.304415	1
119	ICS	119-046	T2	D/D/D/D p55	11	182	6.5	2 weeks post 4th vacc	CD8+	IFNg/IL2	Gag CE Total	-0.00042887	0
119	ICS	119-028	T2	D/D/D/D p55	11	182	6.5	2 weeks post 4th vacc	CD4+	CD40L+	HBX2 p55 Gag	0.38191	1
119	ICS	119-028	T2	D/D/D/D p55	11	182	6.5	2 weeks post 4th vacc	CD8+	IFNg/IL2	HBX2 p55 Gag	0.0737186	1
119	ICS	119-028	T2	D/D/D/D p55	11	182	6.5	2 weeks post 4th vacc	CD8+	IFNg/IL2	Gag CE Total	0.0121891	0
119	ICS	119-028	T2	D/D/D/D p55	11	182	6.5	2 weeks post 4th vacc	CD4+	IFNg/IL2	HBX2 p55 Gag	0.396739	1
119	ICS	119-028	T2	D/D/D/D p55	2	0	0	1st vacc	CD4+	CD40L+	HBX2 p55 Gag	-0.00315724	0
119	ICS	119-028	T2	D/D/D/D p55	2	0	0	1st vacc	CD4+	CD40L+	Gag CE Total	0.00174134	0
119	ICS	119-028	T2	D/D/D/D p55	6	42	1.5	2 weeks post 2nd vacc	CD4+	CD40L+	HBX2 p55 Gag	0.12879	1
119	ICS	119-028	T2	D/D/D/D p55	6	42	1.5	2 weeks post 2nd vacc	CD4+	CD40L+	Gag CE Total	-0.0028994	0
119	ICS	119-028	T2	D/D/D/D p55	11	182	6.5	2 weeks post 4th vacc	CD4+	CD40L+	Gag CE Total	0.0303246	0
119	ICS	119-028	T2	D/D/D/D p55	6	42	1.5	2 weeks post 2nd vacc	CD8+	IFNg/IL2	HBX2 p55 Gag	-0.00012552	0
119	ICS	119-028	T2	D/D/D/D p55	6	42	1.5	2 weeks post 2nd vacc	CD8+	IFNg/IL2	Gag CE Total	0.01458	0
119	ICS	119-028	T2	D/D/D/D p55	11	182	6.5	2 weeks post 4th vacc	CD4+	IFNg/IL2	Gag CE Total	0.0428306	0
119	ICS	119-028	T2	D/D/D/D p55	6	42	1.5	2 weeks post 2nd vacc	CD4+	IFNg/IL2	Gag CE Total	-0.00078526	0
119	ICS	119-028	T2	D/D/D/D p55	2	0	0	1st vacc	CD8+	IFNg/IL2	HBX2 p55 Gag	0.00053595	0
119	ICS	119-028	T2	D/D/D/D p55	2	0	0	1st vacc	CD8+	IFNg/IL2	Gag CE Total	0.0114444	0
119	ICS	119-028	T2	D/D/D/D p55	2	0	0	1st vacc	CD4+	IFNg/IL2	HBX2 p55 Gag	0.0265699	0
119	ICS	119-028	T2	D/D/D/D p55	2	0	0	1st vacc	CD4+	IFNg/IL2	Gag CE Total	0.00613071	0
119	ICS	119-028	T2	D/D/D/D p55	6	42	1.5	2 weeks post 2nd vacc	CD4+	IFNg/IL2	HBX2 p55 Gag	0.134761	1
119	ICS	119-042	C1	Control	6	42	1.5	2 weeks post 2nd vacc	CD8+	IFNg/IL2	HBX2 p55 Gag	0.00347777	0
119	ICS	119-042	C1	Control	6	42	1.5	2 weeks post 2nd vacc	CD8+	IFNg/IL2	Gag CE Total	-0.00320884	0
119	ICS	119-042	C1	Control	2	0	0	1st vacc	CD8+	IFNg/IL2	HBX2 p55 Gag	0.00014713	0
119	ICS	119-042	C1	Control	6	42	1.5	2 weeks post 2nd vacc	CD4+	IFNg/IL2	Gag CE Total	-0.0162189	0
119	ICS	119-042	C1	Control	6	42	1.5	2 weeks post 2nd vacc	CD4+	CD40L+	HBX2 p55 Gag	-0.00027047	0
119	ICS	119-042	C1	Control	6	42	1.5	2 weeks post 2nd vacc	CD4+	CD40L+	Gag CE Total	-0.00809424	0
119	ICS	119-042	C1	Control	6	42	1.5	2 weeks post 2nd vacc	CD4+	IFNg/IL2	HBX2 p55 Gag	-3.835e-05	0
119	ICS	119-042	C1	Control	2	0	0	1st vacc	CD4+	CD40L+	HBX2 p55 Gag	0.0143182	0
119	ICS	119-042	C1	Control	2	0	0	1st vacc	CD4+	CD40L+	Gag CE Total	0.0115041	0
119	ICS	119-042	C1	Control	11	182	6.5	2 weeks post 4th vacc	CD4+	CD40L+	HBX2 p55 Gag	-0.0104003	0
119	ICS	119-042	C1	Control	11	182	6.5	2 weeks post 4th vacc	CD4+	CD40L+	Gag CE Total	-0.00262259	0
119	ICS	119-042	C1	Control	11	182	6.5	2 weeks post 4th vacc	CD8+	IFNg/IL2	HBX2 p55 Gag	0.00300686	0
119	ICS	119-042	C1	Control	11	182	6.5	2 weeks post 4th vacc	CD8+	IFNg/IL2	Gag CE Total	-0.00292728	0
119	ICS	119-042	C1	Control	11	182	6.5	2 weeks post 4th vacc	CD4+	IFNg/IL2	HBX2 p55 Gag	0.00906474	0
119	ICS	119-042	C1	Control	11	182	6.5	2 weeks post 4th vacc	CD4+	IFNg/IL2	Gag CE Total	0.00426985	0
119	ICS	119-042	C1	Control	2	0	0	1st vacc	CD4+	IFNg/IL2	HBX2 p55 Gag	0.00536104	0
119	ICS	119-042	C1	Control	2	0	0	1st vacc	CD4+	IFNg/IL2	Gag CE Total	0.00561099	0
119	ICS	119-042	C1	Control	2	0	0	1st vacc	CD8+	IFNg/IL2	Gag CE Total	-7.05e-06	0
119	ICS	119-105	T1	D/D/D+D/D+D p24+p55	2	0	0	1st vacc	CD4+	IFNg/IL2	Gag CE Total	0.0175695	0
119	ICS	119-105	T1	D/D/D+D/D+D p24+p55	6	42	1.5	2 weeks post 2nd vacc	CD8+	IFNg/IL2	Gag CE Total	-0.00332637	0
119	ICS	119-105	T1	D/D/D+D/D+D p24+p55	6	42	1.5	2 weeks post 2nd vacc	CD4+	IFNg/IL2	HBX2 p55 Gag	0.108759	1
119	ICS	119-105	T1	D/D/D+D/D+D p24+p55	6	42	1.5	2 weeks post 2nd vacc	CD4+	IFNg/IL2	Gag CE Total	0.101022	1
119	ICS	119-105	T1	D/D/D+D/D+D p24+p55	2	0	0	1st vacc	CD8+	IFNg/IL2	HBX2 p55 Gag	-0.00323616	0
119	ICS	119-105	T1	D/D/D+D/D+D p24+p55	2	0	0	1st vacc	CD8+	IFNg/IL2	Gag CE Total	-0.00314715	0
119	ICS	119-105	T1	D/D/D+D/D+D p24+p55	2	0	0	1st vacc	CD4+	IFNg/IL2	HBX2 p55 Gag	0.0160997	0
119	ICS	119-105	T1	D/D/D+D/D+D p24+p55	11	182	6.5	2 weeks post 4th vacc	CD8+	IFNg/IL2	HBX2 p55 Gag	0.00663754	0
119	ICS	119-105	T1	D/D/D+D/D+D p24+p55	11	182	6.5	2 weeks post 4th vacc	CD8+	IFNg/IL2	Gag CE Total	0.00870582	0
119	ICS	119-105	T1	D/D/D+D/D+D p24+p55	11	182	6.5	2 weeks post 4th vacc	CD4+	IFNg/IL2	HBX2 p55 Gag	0.36556	1
119	ICS	119-105	T1	D/D/D+D/D+D p24+p55	11	182	6.5	2 weeks post 4th vacc	CD4+	IFNg/IL2	Gag CE Total	0.184936	1
119	ICS	119-105	T1	D/D/D+D/D+D p24+p55	2	0	0	1st vacc	CD4+	CD40L+	HBX2 p55 Gag	0.0319342	0
119	ICS	119-105	T1	D/D/D+D/D+D p24+p55	6	42	1.5	2 weeks post 2nd vacc	CD8+	IFNg/IL2	HBX2 p55 Gag	0.00172702	0
119	ICS	119-105	T1	D/D/D+D/D+D p24+p55	2	0	0	1st vacc	CD4+	CD40L+	Gag CE Total	0.0239525	0
119	ICS	119-105	T1	D/D/D+D/D+D p24+p55	6	42	1.5	2 weeks post 2nd vacc	CD4+	CD40L+	HBX2 p55 Gag	0.104467	1
119	ICS	119-105	T1	D/D/D+D/D+D p24+p55	6	42	1.5	2 weeks post 2nd vacc	CD4+	CD40L+	Gag CE Total	0.128232	1
119	ICS	119-105	T1	D/D/D+D/D+D p24+p55	11	182	6.5	2 weeks post 4th vacc	CD4+	CD40L+	Gag CE Total	0.214073	1
119	ICS	119-105	T1	D/D/D+D/D+D p24+p55	11	182	6.5	2 weeks post 4th vacc	CD4+	CD40L+	HBX2 p55 Gag	0.419621	1
119	ICS	119-009	T2	D/D/D/D p55	6	42	1.5	2 weeks post 2nd vacc	CD4+	CD40L+	HBX2 p55 Gag	0.247576	1
119	ICS	119-009	T2	D/D/D/D p55	6	42	1.5	2 weeks post 2nd vacc	CD4+	CD40L+	Gag CE Total	0.0475088	0
119	ICS	119-009	T2	D/D/D/D p55	6	42	1.5	2 weeks post 2nd vacc	CD8+	IFNg/IL2	HBX2 p55 Gag	0.181036	1
119	ICS	119-009	T2	D/D/D/D p55	6	42	1.5	2 weeks post 2nd vacc	CD4+	IFNg/IL2	HBX2 p55 Gag	0.212321	1
119	ICS	119-009	T2	D/D/D/D p55	6	42	1.5	2 weeks post 2nd vacc	CD4+	IFNg/IL2	Gag CE Total	0.0454018	0
119	ICS	119-009	T2	D/D/D/D p55	2	0	0	1st vacc	CD8+	IFNg/IL2	HBX2 p55 Gag	0.00024615	0
119	ICS	119-009	T2	D/D/D/D p55	6	42	1.5	2 weeks post 2nd vacc	CD8+	IFNg/IL2	Gag CE Total	0.101112	1
119	ICS	119-009	T2	D/D/D/D p55	2	0	0	1st vacc	CD8+	IFNg/IL2	Gag CE Total	0.00027079	0
119	ICS	119-009	T2	D/D/D/D p55	2	0	0	1st vacc	CD4+	IFNg/IL2	HBX2 p55 Gag	-0.00597149	0
119	ICS	119-009	T2	D/D/D/D p55	2	0	0	1st vacc	CD4+	IFNg/IL2	Gag CE Total	-0.00277298	0
119	ICS	119-009	T2	D/D/D/D p55	11	182	6.5	2 weeks post 4th vacc	CD8+	IFNg/IL2	HBX2 p55 Gag	0.781633	1
119	ICS	119-009	T2	D/D/D/D p55	11	182	6.5	2 weeks post 4th vacc	CD8+	IFNg/IL2	Gag CE Total	0.635215	1
119	ICS	119-009	T2	D/D/D/D p55	11	182	6.5	2 weeks post 4th vacc	CD4+	IFNg/IL2	HBX2 p55 Gag	0.282483	1
119	ICS	119-009	T2	D/D/D/D p55	11	182	6.5	2 weeks post 4th vacc	CD4+	IFNg/IL2	Gag CE Total	0.0701169	1
119	ICS	119-009	T2	D/D/D/D p55	2	0	0	1st vacc	CD4+	CD40L+	HBX2 p55 Gag	0.0179521	0
119	ICS	119-009	T2	D/D/D/D p55	2	0	0	1st vacc	CD4+	CD40L+	Gag CE Total	0.005364	0
119	ICS	119-009	T2	D/D/D/D p55	11	182	6.5	2 weeks post 4th vacc	CD4+	CD40L+	HBX2 p55 Gag	0.337869	1
119	ICS	119-009	T2	D/D/D/D p55	11	182	6.5	2 weeks post 4th vacc	CD4+	CD40L+	Gag CE Total	0.070571	1
119	ICS	119-110	T1	D/D/D+D/D+D p24+p55	11	182	6.5	2 weeks post 4th vacc	CD4+	IFNg/IL2	HBX2 p55 Gag	0.386785	1
119	ICS	119-110	T1	D/D/D+D/D+D p24+p55	11	182	6.5	2 weeks post 4th vacc	CD4+	IFNg/IL2	Gag CE Total	0.192477	1
119	ICS	119-110	T1	D/D/D+D/D+D p24+p55	6	42	1.5	2 weeks post 2nd vacc	CD4+	CD40L+	HBX2 p55 Gag	0.119153	1
119	ICS	119-110	T1	D/D/D+D/D+D p24+p55	6	42	1.5	2 weeks post 2nd vacc	CD4+	CD40L+	Gag CE Total	0.113317	1
119	ICS	119-110	T1	D/D/D+D/D+D p24+p55	11	182	6.5	2 weeks post 4th vacc	CD4+	CD40L+	HBX2 p55 Gag	0.426029	1
119	ICS	119-110	T1	D/D/D+D/D+D p24+p55	11	182	6.5	2 weeks post 4th vacc	CD4+	CD40L+	Gag CE Total	0.220336	1
119	ICS	119-110	T1	D/D/D+D/D+D p24+p55	11	182	6.5	2 weeks post 4th vacc	CD8+	IFNg/IL2	Gag CE Total	0.237374	1
119	ICS	119-110	T1	D/D/D+D/D+D p24+p55	6	42	1.5	2 weeks post 2nd vacc	CD4+	IFNg/IL2	HBX2 p55 Gag	0.109967	1
119	ICS	119-110	T1	D/D/D+D/D+D p24+p55	6	42	1.5	2 weeks post 2nd vacc	CD8+	IFNg/IL2	HBX2 p55 Gag	0.00389854	0
119	ICS	119-110	T1	D/D/D+D/D+D p24+p55	6	42	1.5	2 weeks post 2nd vacc	CD8+	IFNg/IL2	Gag CE Total	0.0193341	0
119	ICS	119-110	T1	D/D/D+D/D+D p24+p55	11	182	6.5	2 weeks post 4th vacc	CD8+	IFNg/IL2	HBX2 p55 Gag	0.0337833	0
119	ICS	119-110	T1	D/D/D+D/D+D p24+p55	6	42	1.5	2 weeks post 2nd vacc	CD4+	IFNg/IL2	Gag CE Total	0.117089	1
119	ICS	119-117	T2	D/D/D/D p55	2	0	0	1st vacc	CD4+	CD40L+	Gag CE Total	-0.0058297	0
119	ICS	119-117	T2	D/D/D/D p55	11	182	6.5	2 weeks post 4th vacc	CD4+	CD40L+	HBX2 p55 Gag	0.528015	1
119	ICS	119-117	T2	D/D/D/D p55	11	182	6.5	2 weeks post 4th vacc	CD4+	CD40L+	Gag CE Total	0.0459267	0
119	ICS	119-117	T2	D/D/D/D p55	11	182	6.5	2 weeks post 4th vacc	CD8+	IFNg/IL2	Gag CE Total	-0.00312404	0
119	ICS	119-117	T2	D/D/D/D p55	11	182	6.5	2 weeks post 4th vacc	CD4+	IFNg/IL2	HBX2 p55 Gag	0.456038	1
119	ICS	119-117	T2	D/D/D/D p55	11	182	6.5	2 weeks post 4th vacc	CD4+	IFNg/IL2	Gag CE Total	0.0253475	0
119	ICS	119-117	T2	D/D/D/D p55	6	42	1.5	2 weeks post 2nd vacc	CD4+	IFNg/IL2	Gag CE Total	0.0134513	0
119	ICS	119-117	T2	D/D/D/D p55	6	42	1.5	2 weeks post 2nd vacc	CD4+	CD40L+	HBX2 p55 Gag	0.256886	1
119	ICS	119-117	T2	D/D/D/D p55	2	0	0	1st vacc	CD4+	CD40L+	HBX2 p55 Gag	-0.00620817	0
119	ICS	119-117	T2	D/D/D/D p55	6	42	1.5	2 weeks post 2nd vacc	CD4+	CD40L+	Gag CE Total	0.0316368	0
119	ICS	119-117	T2	D/D/D/D p55	6	42	1.5	2 weeks post 2nd vacc	CD8+	IFNg/IL2	HBX2 p55 Gag	-0.00551134	0
119	ICS	119-117	T2	D/D/D/D p55	6	42	1.5	2 weeks post 2nd vacc	CD8+	IFNg/IL2	Gag CE Total	0.0140677	0
119	ICS	119-117	T2	D/D/D/D p55	6	42	1.5	2 weeks post 2nd vacc	CD4+	IFNg/IL2	HBX2 p55 Gag	0.204596	1
119	ICS	119-117	T2	D/D/D/D p55	2	0	0	1st vacc	CD8+	IFNg/IL2	HBX2 p55 Gag	0.00509744	0
119	ICS	119-117	T2	D/D/D/D p55	2	0	0	1st vacc	CD8+	IFNg/IL2	Gag CE Total	0.00114904	0
119	ICS	119-117	T2	D/D/D/D p55	11	182	6.5	2 weeks post 4th vacc	CD8+	IFNg/IL2	HBX2 p55 Gag	0.0538552	0
119	ICS	119-117	T2	D/D/D/D p55	2	0	0	1st vacc	CD4+	IFNg/IL2	HBX2 p55 Gag	0.00504165	0
119	ICS	119-117	T2	D/D/D/D p55	2	0	0	1st vacc	CD4+	IFNg/IL2	Gag CE Total	0.00134458	0
119	ICS	119-041	C2	Control	2	0	0	1st vacc	CD4+	CD40L+	HBX2 p55 Gag	-0.00489217	0
119	ICS	119-041	C2	Control	2	0	0	1st vacc	CD4+	CD40L+	Gag CE Total	0.00653267	0
119	ICS	119-041	C2	Control	6	42	1.5	2 weeks post 2nd vacc	CD4+	CD40L+	HBX2 p55 Gag	0.017952	0
119	ICS	119-041	C2	Control	6	42	1.5	2 weeks post 2nd vacc	CD8+	IFNg/IL2	HBX2 p55 Gag	-0.00086454	0
119	ICS	119-041	C2	Control	6	42	1.5	2 weeks post 2nd vacc	CD8+	IFNg/IL2	Gag CE Total	0.00706279	0
119	ICS	119-041	C2	Control	6	42	1.5	2 weeks post 2nd vacc	CD4+	IFNg/IL2	HBX2 p55 Gag	0.00319206	0
119	ICS	119-041	C2	Control	6	42	1.5	2 weeks post 2nd vacc	CD4+	CD40L+	Gag CE Total	0.0126088	0
119	ICS	119-041	C2	Control	6	42	1.5	2 weeks post 2nd vacc	CD4+	IFNg/IL2	Gag CE Total	0.00196191	0
119	ICS	119-041	C2	Control	2	0	0	1st vacc	CD8+	IFNg/IL2	HBX2 p55 Gag	0.00433044	0
119	ICS	119-041	C2	Control	2	0	0	1st vacc	CD8+	IFNg/IL2	Gag CE Total	0.00335075	0
119	ICS	119-041	C2	Control	2	0	0	1st vacc	CD4+	IFNg/IL2	HBX2 p55 Gag	0.00310843	0
119	ICS	119-041	C2	Control	11	182	6.5	2 weeks post 4th vacc	CD4+	CD40L+	HBX2 p55 Gag	0.0145561	0
119	ICS	119-041	C2	Control	11	182	6.5	2 weeks post 4th vacc	CD4+	CD40L+	Gag CE Total	0.00122776	0
119	ICS	119-041	C2	Control	11	182	6.5	2 weeks post 4th vacc	CD8+	IFNg/IL2	Gag CE Total	-0.0033548	0
119	ICS	119-041	C2	Control	11	182	6.5	2 weeks post 4th vacc	CD4+	IFNg/IL2	HBX2 p55 Gag	-0.0104933	0
119	ICS	119-041	C2	Control	11	182	6.5	2 weeks post 4th vacc	CD4+	IFNg/IL2	Gag CE Total	-0.00718722	0
119	ICS	119-041	C2	Control	11	182	6.5	2 weeks post 4th vacc	CD8+	IFNg/IL2	HBX2 p55 Gag	-0.0184739	0
119	ICS	119-041	C2	Control	2	0	0	1st vacc	CD4+	IFNg/IL2	Gag CE Total	0.00128479	0
119	ICS	119-006	T2	D/D/D/D p55	11	182	6.5	2 weeks post 4th vacc	CD4+	CD40L+	HBX2 p55 Gag	0.449467	1
119	ICS	119-006	T2	D/D/D/D p55	11	182	6.5	2 weeks post 4th vacc	CD8+	IFNg/IL2	Gag CE Total	0.0123581	0
119	ICS	119-006	T2	D/D/D/D p55	2	0	0	1st vacc	CD4+	CD40L+	HBX2 p55 Gag	0.0075871	0
119	ICS	119-006	T2	D/D/D/D p55	2	0	0	1st vacc	CD4+	CD40L+	Gag CE Total	0.00434141	0
119	ICS	119-006	T2	D/D/D/D p55	6	42	1.5	2 weeks post 2nd vacc	CD4+	CD40L+	HBX2 p55 Gag	0.36395	1
119	ICS	119-006	T2	D/D/D/D p55	6	42	1.5	2 weeks post 2nd vacc	CD4+	CD40L+	Gag CE Total	0.0549203	0
119	ICS	119-006	T2	D/D/D/D p55	6	42	1.5	2 weeks post 2nd vacc	CD8+	IFNg/IL2	HBX2 p55 Gag	0.518585	1
119	ICS	119-006	T2	D/D/D/D p55	11	182	6.5	2 weeks post 4th vacc	CD4+	IFNg/IL2	HBX2 p55 Gag	0.463449	1
119	ICS	119-006	T2	D/D/D/D p55	11	182	6.5	2 weeks post 4th vacc	CD4+	CD40L+	Gag CE Total	0.0881998	1
119	ICS	119-006	T2	D/D/D/D p55	11	182	6.5	2 weeks post 4th vacc	CD4+	IFNg/IL2	Gag CE Total	0.0784853	1
119	ICS	119-006	T2	D/D/D/D p55	6	42	1.5	2 weeks post 2nd vacc	CD4+	IFNg/IL2	Gag CE Total	0.0528125	0
119	ICS	119-006	T2	D/D/D/D p55	2	0	0	1st vacc	CD8+	IFNg/IL2	HBX2 p55 Gag	0.00646405	0
119	ICS	119-006	T2	D/D/D/D p55	2	0	0	1st vacc	CD8+	IFNg/IL2	Gag CE Total	-0.0033331	0
119	ICS	119-006	T2	D/D/D/D p55	2	0	0	1st vacc	CD4+	IFNg/IL2	HBX2 p55 Gag	-0.0121553	0
119	ICS	119-006	T2	D/D/D/D p55	2	0	0	1st vacc	CD4+	IFNg/IL2	Gag CE Total	0.00218859	0
119	ICS	119-006	T2	D/D/D/D p55	11	182	6.5	2 weeks post 4th vacc	CD8+	IFNg/IL2	HBX2 p55 Gag	1.31797	1
119	ICS	119-006	T2	D/D/D/D p55	6	42	1.5	2 weeks post 2nd vacc	CD8+	IFNg/IL2	Gag CE Total	-9.652e-05	0
119	ICS	119-006	T2	D/D/D/D p55	6	42	1.5	2 weeks post 2nd vacc	CD4+	IFNg/IL2	HBX2 p55 Gag	0.34349	1
119	ICS	119-052	T1	D/D/D+D/D+D p24+p55	6	42	1.5	2 weeks post 2nd vacc	CD8+	IFNg/IL2	HBX2 p55 Gag	0.0133702	0
119	ICS	119-052	T1	D/D/D+D/D+D p24+p55	6	42	1.5	2 weeks post 2nd vacc	CD8+	IFNg/IL2	Gag CE Total	0	0
119	ICS	119-052	T1	D/D/D+D/D+D p24+p55	6	42	1.5	2 weeks post 2nd vacc	CD4+	IFNg/IL2	HBX2 p55 Gag	-0.002908	0
119	ICS	119-052	T1	D/D/D+D/D+D p24+p55	6	42	1.5	2 weeks post 2nd vacc	CD4+	CD40L+	HBX2 p55 Gag	-0.00677422	0
119	ICS	119-052	T1	D/D/D+D/D+D p24+p55	6	42	1.5	2 weeks post 2nd vacc	CD4+	CD40L+	Gag CE Total	0.00350561	0
119	ICS	119-052	T1	D/D/D+D/D+D p24+p55	2	0	0	1st vacc	CD4+	CD40L+	HBX2 p55 Gag	-0.00809885	0
119	ICS	119-052	T1	D/D/D+D/D+D p24+p55	6	42	1.5	2 weeks post 2nd vacc	CD4+	IFNg/IL2	Gag CE Total	-0.00371356	0
119	ICS	119-052	T1	D/D/D+D/D+D p24+p55	2	0	0	1st vacc	CD4+	CD40L+	Gag CE Total	-0.0127736	0
119	ICS	119-052	T1	D/D/D+D/D+D p24+p55	11	182	6.5	2 weeks post 4th vacc	CD4+	CD40L+	HBX2 p55 Gag	0.12486	1
119	ICS	119-052	T1	D/D/D+D/D+D p24+p55	11	182	6.5	2 weeks post 4th vacc	CD4+	CD40L+	Gag CE Total	0.051586	0
119	ICS	119-052	T1	D/D/D+D/D+D p24+p55	11	182	6.5	2 weeks post 4th vacc	CD8+	IFNg/IL2	Gag CE Total	0.182856	1
119	ICS	119-052	T1	D/D/D+D/D+D p24+p55	11	182	6.5	2 weeks post 4th vacc	CD4+	IFNg/IL2	HBX2 p55 Gag	0.103444	1
119	ICS	119-052	T1	D/D/D+D/D+D p24+p55	11	182	6.5	2 weeks post 4th vacc	CD4+	IFNg/IL2	Gag CE Total	0.0466902	0
119	ICS	119-052	T1	D/D/D+D/D+D p24+p55	2	0	0	1st vacc	CD4+	IFNg/IL2	HBX2 p55 Gag	-0.00778635	0
119	ICS	119-052	T1	D/D/D+D/D+D p24+p55	2	0	0	1st vacc	CD8+	IFNg/IL2	HBX2 p55 Gag	0.00963661	0
119	ICS	119-052	T1	D/D/D+D/D+D p24+p55	2	0	0	1st vacc	CD8+	IFNg/IL2	Gag CE Total	0.0211046	0
119	ICS	119-052	T1	D/D/D+D/D+D p24+p55	11	182	6.5	2 weeks post 4th vacc	CD8+	IFNg/IL2	HBX2 p55 Gag	0.0281386	0
119	ICS	119-052	T1	D/D/D+D/D+D p24+p55	2	0	0	1st vacc	CD4+	IFNg/IL2	Gag CE Total	-0.00844887	0
119	ICS	119-081	T2	D/D/D/D p55	6	42	1.5	2 weeks post 2nd vacc	CD8+	IFNg/IL2	HBX2 p55 Gag	0.0596532	0
119	ICS	119-081	T2	D/D/D/D p55	6	42	1.5	2 weeks post 2nd vacc	CD4+	IFNg/IL2	HBX2 p55 Gag	0.41198	1
119	ICS	119-081	T2	D/D/D/D p55	6	42	1.5	2 weeks post 2nd vacc	CD4+	IFNg/IL2	Gag CE Total	0.107851	1
119	ICS	119-081	T2	D/D/D/D p55	6	42	1.5	2 weeks post 2nd vacc	CD8+	IFNg/IL2	Gag CE Total	0.0690616	1
119	ICS	119-081	T2	D/D/D/D p55	2	0	0	1st vacc	CD4+	IFNg/IL2	Gag CE Total	-0.0277867	0
119	ICS	119-081	T2	D/D/D/D p55	6	42	1.5	2 weeks post 2nd vacc	CD4+	CD40L+	HBX2 p55 Gag	0.414894	1
119	ICS	119-081	T2	D/D/D/D p55	6	42	1.5	2 weeks post 2nd vacc	CD4+	CD40L+	Gag CE Total	0.145105	1
119	ICS	119-081	T2	D/D/D/D p55	2	0	0	1st vacc	CD8+	IFNg/IL2	HBX2 p55 Gag	-0.0098681	0
119	ICS	119-081	T2	D/D/D/D p55	2	0	0	1st vacc	CD8+	IFNg/IL2	Gag CE Total	-0.0098681	0
119	ICS	119-081	T2	D/D/D/D p55	2	0	0	1st vacc	CD4+	IFNg/IL2	HBX2 p55 Gag	-0.0205944	0
119	ICS	119-081	T2	D/D/D/D p55	2	0	0	1st vacc	CD4+	CD40L+	Gag CE Total	-0.0164008	0
119	ICS	119-081	T2	D/D/D/D p55	2	0	0	1st vacc	CD4+	CD40L+	HBX2 p55 Gag	-0.0376818	0
119	ICS	119-010	T2	D/D/D/D p55	6	42	1.5	2 weeks post 2nd vacc	CD8+	IFNg/IL2	HBX2 p55 Gag	0.162702	0
119	ICS	119-010	T2	D/D/D/D p55	6	42	1.5	2 weeks post 2nd vacc	CD4+	IFNg/IL2	HBX2 p55 Gag	0.31552	1
119	ICS	119-010	T2	D/D/D/D p55	6	42	1.5	2 weeks post 2nd vacc	CD4+	IFNg/IL2	Gag CE Total	0.018424	0
119	ICS	119-010	T2	D/D/D/D p55	2	0	0	1st vacc	CD8+	IFNg/IL2	HBX2 p55 Gag	0.0308448	0
119	ICS	119-010	T2	D/D/D/D p55	2	0	0	1st vacc	CD8+	IFNg/IL2	Gag CE Total	-0.0345118	0
119	ICS	119-010	T2	D/D/D/D p55	2	0	0	1st vacc	CD4+	IFNg/IL2	HBX2 p55 Gag	0.00350571	0
119	ICS	119-010	T2	D/D/D/D p55	2	0	0	1st vacc	CD4+	IFNg/IL2	Gag CE Total	0.00945999	0
119	ICS	119-010	T2	D/D/D/D p55	11	182	6.5	2 weeks post 4th vacc	CD8+	IFNg/IL2	HBX2 p55 Gag	0.581707	1
119	ICS	119-010	T2	D/D/D/D p55	6	42	1.5	2 weeks post 2nd vacc	CD8+	IFNg/IL2	Gag CE Total	0.0675432	0
119	ICS	119-010	T2	D/D/D/D p55	11	182	6.5	2 weeks post 4th vacc	CD8+	IFNg/IL2	Gag CE Total	0.505602	1
119	ICS	119-010	T2	D/D/D/D p55	11	182	6.5	2 weeks post 4th vacc	CD4+	IFNg/IL2	HBX2 p55 Gag	0.288604	1
119	ICS	119-010	T2	D/D/D/D p55	11	182	6.5	2 weeks post 4th vacc	CD4+	IFNg/IL2	Gag CE Total	0.0280179	0
119	ICS	119-010	T2	D/D/D/D p55	2	0	0	1st vacc	CD4+	CD40L+	HBX2 p55 Gag	0.00494236	0
119	ICS	119-010	T2	D/D/D/D p55	2	0	0	1st vacc	CD4+	CD40L+	Gag CE Total	0.00539647	0
119	ICS	119-010	T2	D/D/D/D p55	6	42	1.5	2 weeks post 2nd vacc	CD4+	CD40L+	HBX2 p55 Gag	0.305281	1
119	ICS	119-010	T2	D/D/D/D p55	6	42	1.5	2 weeks post 2nd vacc	CD4+	CD40L+	Gag CE Total	0.00631352	0
119	ICS	119-010	T2	D/D/D/D p55	11	182	6.5	2 weeks post 4th vacc	CD4+	CD40L+	Gag CE Total	0.0303582	0
119	ICS	119-010	T2	D/D/D/D p55	11	182	6.5	2 weeks post 4th vacc	CD4+	CD40L+	HBX2 p55 Gag	0.2705	1
119	ICS	119-048	T2	D/D/D/D p55	11	182	6.5	2 weeks post 4th vacc	CD4+	CD40L+	HBX2 p55 Gag	0.292798	1
119	ICS	119-048	T2	D/D/D/D p55	11	182	6.5	2 weeks post 4th vacc	CD4+	CD40L+	Gag CE Total	0.0220616	0
119	ICS	119-048	T2	D/D/D/D p55	6	42	1.5	2 weeks post 2nd vacc	CD4+	CD40L+	HBX2 p55 Gag	0.294035	1
119	ICS	119-048	T2	D/D/D/D p55	6	42	1.5	2 weeks post 2nd vacc	CD4+	CD40L+	Gag CE Total	0.00782478	0
119	ICS	119-048	T2	D/D/D/D p55	2	0	0	1st vacc	CD4+	CD40L+	HBX2 p55 Gag	-0.00068384	0
119	ICS	119-048	T2	D/D/D/D p55	2	0	0	1st vacc	CD4+	CD40L+	Gag CE Total	0.0162952	0
119	ICS	119-048	T2	D/D/D/D p55	6	42	1.5	2 weeks post 2nd vacc	CD4+	IFNg/IL2	HBX2 p55 Gag	0.225377	1
119	ICS	119-048	T2	D/D/D/D p55	6	42	1.5	2 weeks post 2nd vacc	CD4+	IFNg/IL2	Gag CE Total	0.0017305	0
119	ICS	119-048	T2	D/D/D/D p55	2	0	0	1st vacc	CD4+	IFNg/IL2	HBX2 p55 Gag	-0.00765077	0
119	ICS	119-048	T2	D/D/D/D p55	2	0	0	1st vacc	CD4+	IFNg/IL2	Gag CE Total	-0.0047578	0
119	ICS	119-048	T2	D/D/D/D p55	11	182	6.5	2 weeks post 4th vacc	CD8+	IFNg/IL2	HBX2 p55 Gag	0.0508312	0
119	ICS	119-048	T2	D/D/D/D p55	11	182	6.5	2 weeks post 4th vacc	CD8+	IFNg/IL2	Gag CE Total	-0.0139698	0
119	ICS	119-048	T2	D/D/D/D p55	11	182	6.5	2 weeks post 4th vacc	CD4+	IFNg/IL2	HBX2 p55 Gag	0.217545	1
119	ICS	119-048	T2	D/D/D/D p55	11	182	6.5	2 weeks post 4th vacc	CD4+	IFNg/IL2	Gag CE Total	-0.00317523	0
119	ICS	119-129	T2	D/D/D/D p55	2	0	0	1st vacc	CD8+	IFNg/IL2	HBX2 p55 Gag	-0.00571592	0
119	ICS	119-129	T2	D/D/D/D p55	11	182	6.5	2 weeks post 4th vacc	CD4+	CD40L+	Gag CE Total	0.244889	1
119	ICS	119-129	T2	D/D/D/D p55	2	0	0	1st vacc	CD4+	IFNg/IL2	HBX2 p55 Gag	-0.00056321	0
119	ICS	119-129	T2	D/D/D/D p55	2	0	0	1st vacc	CD4+	IFNg/IL2	Gag CE Total	0.00992525	0
119	ICS	119-129	T2	D/D/D/D p55	2	0	0	1st vacc	CD8+	IFNg/IL2	Gag CE Total	0.00732302	0
119	ICS	119-129	T2	D/D/D/D p55	11	182	6.5	2 weeks post 4th vacc	CD4+	IFNg/IL2	HBX2 p55 Gag	0.647244	1
119	ICS	119-129	T2	D/D/D/D p55	11	182	6.5	2 weeks post 4th vacc	CD4+	IFNg/IL2	Gag CE Total	0.298165	1
119	ICS	119-129	T2	D/D/D/D p55	6	42	1.5	2 weeks post 2nd vacc	CD4+	CD40L+	HBX2 p55 Gag	0.45591	1
119	ICS	119-129	T2	D/D/D/D p55	11	182	6.5	2 weeks post 4th vacc	CD4+	CD40L+	HBX2 p55 Gag	0.625943	1
119	ICS	119-129	T2	D/D/D/D p55	6	42	1.5	2 weeks post 2nd vacc	CD4+	CD40L+	Gag CE Total	0.131318	1
119	ICS	119-129	T2	D/D/D/D p55	11	182	6.5	2 weeks post 4th vacc	CD8+	IFNg/IL2	HBX2 p55 Gag	0.276071	1
119	ICS	119-129	T2	D/D/D/D p55	11	182	6.5	2 weeks post 4th vacc	CD8+	IFNg/IL2	Gag CE Total	-0.00347137	0
119	ICS	119-129	T2	D/D/D/D p55	6	42	1.5	2 weeks post 2nd vacc	CD4+	IFNg/IL2	Gag CE Total	0.118995	1
119	ICS	119-129	T2	D/D/D/D p55	2	0	0	1st vacc	CD4+	CD40L+	HBX2 p55 Gag	-0.00337826	0
119	ICS	119-129	T2	D/D/D/D p55	2	0	0	1st vacc	CD4+	CD40L+	Gag CE Total	0.00204332	0
119	ICS	119-129	T2	D/D/D/D p55	6	42	1.5	2 weeks post 2nd vacc	CD8+	IFNg/IL2	HBX2 p55 Gag	0.0683499	1
119	ICS	119-129	T2	D/D/D/D p55	6	42	1.5	2 weeks post 2nd vacc	CD8+	IFNg/IL2	Gag CE Total	0.00668475	0
119	ICS	119-129	T2	D/D/D/D p55	6	42	1.5	2 weeks post 2nd vacc	CD4+	IFNg/IL2	HBX2 p55 Gag	0.418338	1
119	ICS	119-011	T1	D/D/D+D/D+D p24+p55	6	42	1.5	2 weeks post 2nd vacc	CD4+	CD40L+	HBX2 p55 Gag	0.0252461	0
119	ICS	119-011	T1	D/D/D+D/D+D p24+p55	6	42	1.5	2 weeks post 2nd vacc	CD4+	CD40L+	Gag CE Total	0.0132648	0
119	ICS	119-011	T1	D/D/D+D/D+D p24+p55	2	0	0	1st vacc	CD4+	CD40L+	HBX2 p55 Gag	0.0106499	0
119	ICS	119-011	T1	D/D/D+D/D+D p24+p55	6	42	1.5	2 weeks post 2nd vacc	CD8+	IFNg/IL2	HBX2 p55 Gag	0.0180653	0
119	ICS	119-011	T1	D/D/D+D/D+D p24+p55	6	42	1.5	2 weeks post 2nd vacc	CD8+	IFNg/IL2	Gag CE Total	-0.00532325	0
119	ICS	119-011	T1	D/D/D+D/D+D p24+p55	11	182	6.5	2 weeks post 4th vacc	CD4+	CD40L+	HBX2 p55 Gag	0.173719	1
119	ICS	119-011	T1	D/D/D+D/D+D p24+p55	2	0	0	1st vacc	CD4+	CD40L+	Gag CE Total	-0.019401	0
119	ICS	119-011	T1	D/D/D+D/D+D p24+p55	11	182	6.5	2 weeks post 4th vacc	CD4+	CD40L+	Gag CE Total	0.0611813	0
119	ICS	119-011	T1	D/D/D+D/D+D p24+p55	2	0	0	1st vacc	CD8+	IFNg/IL2	HBX2 p55 Gag	0.00235949	0
119	ICS	119-011	T1	D/D/D+D/D+D p24+p55	2	0	0	1st vacc	CD8+	IFNg/IL2	Gag CE Total	-0.00206479	0
119	ICS	119-011	T1	D/D/D+D/D+D p24+p55	2	0	0	1st vacc	CD4+	IFNg/IL2	HBX2 p55 Gag	0.00367789	0
119	ICS	119-011	T1	D/D/D+D/D+D p24+p55	2	0	0	1st vacc	CD4+	IFNg/IL2	Gag CE Total	0.00153743	0
119	ICS	119-011	T1	D/D/D+D/D+D p24+p55	11	182	6.5	2 weeks post 4th vacc	CD8+	IFNg/IL2	HBX2 p55 Gag	0.0439659	0
119	ICS	119-011	T1	D/D/D+D/D+D p24+p55	11	182	6.5	2 weeks post 4th vacc	CD8+	IFNg/IL2	Gag CE Total	0.0485345	0
119	ICS	119-011	T1	D/D/D+D/D+D p24+p55	11	182	6.5	2 weeks post 4th vacc	CD4+	IFNg/IL2	HBX2 p55 Gag	0.158202	1
119	ICS	119-011	T1	D/D/D+D/D+D p24+p55	11	182	6.5	2 weeks post 4th vacc	CD4+	IFNg/IL2	Gag CE Total	0.0577483	1
119	ICS	119-011	T1	D/D/D+D/D+D p24+p55	6	42	1.5	2 weeks post 2nd vacc	CD4+	IFNg/IL2	Gag CE Total	-0.00191205	0
119	ICS	119-011	T1	D/D/D+D/D+D p24+p55	6	42	1.5	2 weeks post 2nd vacc	CD4+	IFNg/IL2	HBX2 p55 Gag	0.0117948	0
119	ICS	119-076	T1	D/D/D+D/D+D p24+p55	2	0	0	1st vacc	CD8+	IFNg/IL2	HBX2 p55 Gag	0.00437686	0
119	ICS	119-076	T1	D/D/D+D/D+D p24+p55	11	182	6.5	2 weeks post 4th vacc	CD4+	CD40L+	HBX2 p55 Gag	0.433816	1
119	ICS	119-076	T1	D/D/D+D/D+D p24+p55	11	182	6.5	2 weeks post 4th vacc	CD4+	CD40L+	Gag CE Total	0.211706	1
119	ICS	119-076	T1	D/D/D+D/D+D p24+p55	11	182	6.5	2 weeks post 4th vacc	CD4+	IFNg/IL2	HBX2 p55 Gag	0.374931	1
119	ICS	119-076	T1	D/D/D+D/D+D p24+p55	11	182	6.5	2 weeks post 4th vacc	CD4+	IFNg/IL2	Gag CE Total	0.173888	1
119	ICS	119-076	T1	D/D/D+D/D+D p24+p55	6	42	1.5	2 weeks post 2nd vacc	CD4+	CD40L+	HBX2 p55 Gag	0.0572296	1
119	ICS	119-076	T1	D/D/D+D/D+D p24+p55	6	42	1.5	2 weeks post 2nd vacc	CD4+	CD40L+	Gag CE Total	0.0538696	1
119	ICS	119-076	T1	D/D/D+D/D+D p24+p55	2	0	0	1st vacc	CD8+	IFNg/IL2	Gag CE Total	0.00713187	0
119	ICS	119-076	T1	D/D/D+D/D+D p24+p55	2	0	0	1st vacc	CD4+	IFNg/IL2	HBX2 p55 Gag	-0.0231231	0
119	ICS	119-076	T1	D/D/D+D/D+D p24+p55	2	0	0	1st vacc	CD4+	IFNg/IL2	Gag CE Total	-0.015865	0
119	ICS	119-076	T1	D/D/D+D/D+D p24+p55	11	182	6.5	2 weeks post 4th vacc	CD8+	IFNg/IL2	HBX2 p55 Gag	0.00118915	0
119	ICS	119-076	T1	D/D/D+D/D+D p24+p55	11	182	6.5	2 weeks post 4th vacc	CD8+	IFNg/IL2	Gag CE Total	0.0047103	0
119	ICS	119-076	T1	D/D/D+D/D+D p24+p55	6	42	1.5	2 weeks post 2nd vacc	CD4+	IFNg/IL2	Gag CE Total	0.0321846	0
119	ICS	119-076	T1	D/D/D+D/D+D p24+p55	2	0	0	1st vacc	CD4+	CD40L+	HBX2 p55 Gag	0.00348344	0
119	ICS	119-076	T1	D/D/D+D/D+D p24+p55	2	0	0	1st vacc	CD4+	CD40L+	Gag CE Total	0.00018214	0
119	ICS	119-076	T1	D/D/D+D/D+D p24+p55	6	42	1.5	2 weeks post 2nd vacc	CD8+	IFNg/IL2	HBX2 p55 Gag	0.00105481	0
119	ICS	119-076	T1	D/D/D+D/D+D p24+p55	6	42	1.5	2 weeks post 2nd vacc	CD8+	IFNg/IL2	Gag CE Total	0.0001004	0
119	ICS	119-076	T1	D/D/D+D/D+D p24+p55	6	42	1.5	2 weeks post 2nd vacc	CD4+	IFNg/IL2	HBX2 p55 Gag	0.0365657	0
119	ICS	119-070	T2	D/D/D/D p55	6	42	1.5	2 weeks post 2nd vacc	CD4+	CD40L+	Gag CE Total	0.087256	1
119	ICS	119-070	T2	D/D/D/D p55	6	42	1.5	2 weeks post 2nd vacc	CD4+	CD40L+	HBX2 p55 Gag	0.327267	1
119	ICS	119-070	T2	D/D/D/D p55	2	0	0	1st vacc	CD4+	CD40L+	HBX2 p55 Gag	0.0228889	0
119	ICS	119-070	T2	D/D/D/D p55	11	182	6.5	2 weeks post 4th vacc	CD4+	CD40L+	HBX2 p55 Gag	0.40746	1
119	ICS	119-070	T2	D/D/D/D p55	11	182	6.5	2 weeks post 4th vacc	CD4+	CD40L+	Gag CE Total	0.0815472	1
119	ICS	119-070	T2	D/D/D/D p55	2	0	0	1st vacc	CD8+	IFNg/IL2	HBX2 p55 Gag	-0.00043736	0
119	ICS	119-070	T2	D/D/D/D p55	2	0	0	1st vacc	CD8+	IFNg/IL2	Gag CE Total	-0.00894908	0
119	ICS	119-070	T2	D/D/D/D p55	2	0	0	1st vacc	CD4+	IFNg/IL2	HBX2 p55 Gag	0.00038927	0
119	ICS	119-070	T2	D/D/D/D p55	2	0	0	1st vacc	CD4+	IFNg/IL2	Gag CE Total	-0.0196507	0
119	ICS	119-070	T2	D/D/D/D p55	11	182	6.5	2 weeks post 4th vacc	CD8+	IFNg/IL2	HBX2 p55 Gag	0.480473	1
119	ICS	119-070	T2	D/D/D/D p55	11	182	6.5	2 weeks post 4th vacc	CD8+	IFNg/IL2	Gag CE Total	-0.0208884	0
119	ICS	119-070	T2	D/D/D/D p55	11	182	6.5	2 weeks post 4th vacc	CD4+	IFNg/IL2	HBX2 p55 Gag	0.322158	1
119	ICS	119-070	T2	D/D/D/D p55	11	182	6.5	2 weeks post 4th vacc	CD4+	IFNg/IL2	Gag CE Total	0.0631825	0
119	ICS	119-070	T2	D/D/D/D p55	6	42	1.5	2 weeks post 2nd vacc	CD4+	IFNg/IL2	Gag CE Total	0.057273	1
119	ICS	119-070	T2	D/D/D/D p55	6	42	1.5	2 weeks post 2nd vacc	CD8+	IFNg/IL2	Gag CE Total	0.00862243	0
119	ICS	119-070	T2	D/D/D/D p55	2	0	0	1st vacc	CD4+	CD40L+	Gag CE Total	0.00669508	0
119	ICS	119-070	T2	D/D/D/D p55	6	42	1.5	2 weeks post 2nd vacc	CD8+	IFNg/IL2	HBX2 p55 Gag	0.0636299	0
119	ICS	119-070	T2	D/D/D/D p55	6	42	1.5	2 weeks post 2nd vacc	CD4+	IFNg/IL2	HBX2 p55 Gag	0.265742	1
119	ICS	119-135	T1	D/D/D+D/D+D p24+p55	6	42	1.5	2 weeks post 2nd vacc	CD4+	IFNg/IL2	HBX2 p55 Gag	0.015463	0
119	ICS	119-135	T1	D/D/D+D/D+D p24+p55	6	42	1.5	2 weeks post 2nd vacc	CD4+	IFNg/IL2	Gag CE Total	0.0157055	0
119	ICS	119-135	T1	D/D/D+D/D+D p24+p55	2	0	0	1st vacc	CD8+	IFNg/IL2	HBX2 p55 Gag	0.00966543	0
119	ICS	119-135	T1	D/D/D+D/D+D p24+p55	2	0	0	1st vacc	CD8+	IFNg/IL2	Gag CE Total	0.0179074	0
119	ICS	119-135	T1	D/D/D+D/D+D p24+p55	2	0	0	1st vacc	CD4+	IFNg/IL2	HBX2 p55 Gag	0.010647	0
119	ICS	119-135	T1	D/D/D+D/D+D p24+p55	2	0	0	1st vacc	CD4+	IFNg/IL2	Gag CE Total	-0.00609699	0
119	ICS	119-135	T1	D/D/D+D/D+D p24+p55	11	182	6.5	2 weeks post 4th vacc	CD8+	IFNg/IL2	HBX2 p55 Gag	-0.00794439	0
119	ICS	119-135	T1	D/D/D+D/D+D p24+p55	11	182	6.5	2 weeks post 4th vacc	CD8+	IFNg/IL2	Gag CE Total	0.196248	1
119	ICS	119-135	T1	D/D/D+D/D+D p24+p55	11	182	6.5	2 weeks post 4th vacc	CD4+	IFNg/IL2	HBX2 p55 Gag	0.737882	1
119	ICS	119-135	T1	D/D/D+D/D+D p24+p55	6	42	1.5	2 weeks post 2nd vacc	CD4+	CD40L+	HBX2 p55 Gag	0.0502664	0
119	ICS	119-135	T1	D/D/D+D/D+D p24+p55	6	42	1.5	2 weeks post 2nd vacc	CD4+	CD40L+	Gag CE Total	0.0291964	0
119	ICS	119-135	T1	D/D/D+D/D+D p24+p55	2	0	0	1st vacc	CD4+	CD40L+	HBX2 p55 Gag	0.00227592	0
119	ICS	119-135	T1	D/D/D+D/D+D p24+p55	2	0	0	1st vacc	CD4+	CD40L+	Gag CE Total	-0.00746768	0
119	ICS	119-135	T1	D/D/D+D/D+D p24+p55	11	182	6.5	2 weeks post 4th vacc	CD4+	CD40L+	HBX2 p55 Gag	0.831272	1
119	ICS	119-135	T1	D/D/D+D/D+D p24+p55	11	182	6.5	2 weeks post 4th vacc	CD4+	CD40L+	Gag CE Total	0.424919	1
119	ICS	119-135	T1	D/D/D+D/D+D p24+p55	11	182	6.5	2 weeks post 4th vacc	CD4+	IFNg/IL2	Gag CE Total	0.408512	1
119	ICS	119-045	T2	D/D/D/D p55	6	42	1.5	2 weeks post 2nd vacc	CD4+	CD40L+	HBX2 p55 Gag	0.434857	1
119	ICS	119-045	T2	D/D/D/D p55	6	42	1.5	2 weeks post 2nd vacc	CD8+	IFNg/IL2	HBX2 p55 Gag	0.00261753	0
119	ICS	119-045	T2	D/D/D/D p55	6	42	1.5	2 weeks post 2nd vacc	CD8+	IFNg/IL2	Gag CE Total	0.0171313	0
119	ICS	119-045	T2	D/D/D/D p55	6	42	1.5	2 weeks post 2nd vacc	CD4+	IFNg/IL2	HBX2 p55 Gag	0.362704	1
119	ICS	119-045	T2	D/D/D/D p55	6	42	1.5	2 weeks post 2nd vacc	CD4+	IFNg/IL2	Gag CE Total	0.0754989	1
119	ICS	119-045	T2	D/D/D/D p55	2	0	0	1st vacc	CD8+	IFNg/IL2	HBX2 p55 Gag	-0.0100402	0
119	ICS	119-045	T2	D/D/D/D p55	2	0	0	1st vacc	CD8+	IFNg/IL2	Gag CE Total	0.00016809	0
119	ICS	119-045	T2	D/D/D/D p55	2	0	0	1st vacc	CD4+	IFNg/IL2	HBX2 p55 Gag	-0.0102048	0
119	ICS	119-045	T2	D/D/D/D p55	6	42	1.5	2 weeks post 2nd vacc	CD4+	CD40L+	Gag CE Total	0.0779047	0
119	ICS	119-045	T2	D/D/D/D p55	2	0	0	1st vacc	CD4+	IFNg/IL2	Gag CE Total	-0.00397217	0
119	ICS	119-045	T2	D/D/D/D p55	11	182	6.5	2 weeks post 4th vacc	CD8+	IFNg/IL2	HBX2 p55 Gag	0.0972285	0
119	ICS	119-045	T2	D/D/D/D p55	11	182	6.5	2 weeks post 4th vacc	CD8+	IFNg/IL2	Gag CE Total	-0.00767578	0
119	ICS	119-045	T2	D/D/D/D p55	11	182	6.5	2 weeks post 4th vacc	CD4+	IFNg/IL2	HBX2 p55 Gag	0.315686	1
119	ICS	119-045	T2	D/D/D/D p55	11	182	6.5	2 weeks post 4th vacc	CD4+	IFNg/IL2	Gag CE Total	0.0490721	0
119	ICS	119-045	T2	D/D/D/D p55	2	0	0	1st vacc	CD4+	CD40L+	HBX2 p55 Gag	0.00212955	0
119	ICS	119-045	T2	D/D/D/D p55	2	0	0	1st vacc	CD4+	CD40L+	Gag CE Total	0.0212494	0
119	ICS	119-045	T2	D/D/D/D p55	11	182	6.5	2 weeks post 4th vacc	CD4+	CD40L+	HBX2 p55 Gag	0.381814	1
119	ICS	119-045	T2	D/D/D/D p55	11	182	6.5	2 weeks post 4th vacc	CD4+	CD40L+	Gag CE Total	0.073529	1
119	ICS	119-127	T1	D/D/D+D/D+D p24+p55	11	182	6.5	2 weeks post 4th vacc	CD4+	CD40L+	HBX2 p55 Gag	0.340407	1
119	ICS	119-127	T1	D/D/D+D/D+D p24+p55	11	182	6.5	2 weeks post 4th vacc	CD4+	CD40L+	Gag CE Total	0.1529	1
119	ICS	119-127	T1	D/D/D+D/D+D p24+p55	6	42	1.5	2 weeks post 2nd vacc	CD4+	IFNg/IL2	HBX2 p55 Gag	0.167443	1
119	ICS	119-127	T1	D/D/D+D/D+D p24+p55	2	0	0	1st vacc	CD8+	IFNg/IL2	HBX2 p55 Gag	0.0133646	0
119	ICS	119-127	T1	D/D/D+D/D+D p24+p55	2	0	0	1st vacc	CD8+	IFNg/IL2	Gag CE Total	0.0154592	0
119	ICS	119-127	T1	D/D/D+D/D+D p24+p55	6	42	1.5	2 weeks post 2nd vacc	CD4+	CD40L+	HBX2 p55 Gag	0.167443	1
119	ICS	119-127	T1	D/D/D+D/D+D p24+p55	6	42	1.5	2 weeks post 2nd vacc	CD4+	IFNg/IL2	Gag CE Total	0.146434	1
119	ICS	119-127	T1	D/D/D+D/D+D p24+p55	6	42	1.5	2 weeks post 2nd vacc	CD4+	CD40L+	Gag CE Total	0.143269	1
119	ICS	119-127	T1	D/D/D+D/D+D p24+p55	2	0	0	1st vacc	CD4+	CD40L+	HBX2 p55 Gag	0.00531505	0
119	ICS	119-127	T1	D/D/D+D/D+D p24+p55	2	0	0	1st vacc	CD4+	CD40L+	Gag CE Total	-0.00982425	0
119	ICS	119-127	T1	D/D/D+D/D+D p24+p55	6	42	1.5	2 weeks post 2nd vacc	CD8+	IFNg/IL2	HBX2 p55 Gag	0.425904	1
119	ICS	119-127	T1	D/D/D+D/D+D p24+p55	6	42	1.5	2 weeks post 2nd vacc	CD8+	IFNg/IL2	Gag CE Total	0.645888	1
119	ICS	119-127	T1	D/D/D+D/D+D p24+p55	11	182	6.5	2 weeks post 4th vacc	CD4+	IFNg/IL2	Gag CE Total	0.143434	1
119	ICS	119-127	T1	D/D/D+D/D+D p24+p55	2	0	0	1st vacc	CD4+	IFNg/IL2	HBX2 p55 Gag	0.00758538	0
119	ICS	119-127	T1	D/D/D+D/D+D p24+p55	2	0	0	1st vacc	CD4+	IFNg/IL2	Gag CE Total	-0.00413323	0
119	ICS	119-127	T1	D/D/D+D/D+D p24+p55	11	182	6.5	2 weeks post 4th vacc	CD8+	IFNg/IL2	Gag CE Total	2.31298	1
119	ICS	119-127	T1	D/D/D+D/D+D p24+p55	11	182	6.5	2 weeks post 4th vacc	CD4+	IFNg/IL2	HBX2 p55 Gag	0.286463	1
119	ICS	119-127	T1	D/D/D+D/D+D p24+p55	11	182	6.5	2 weeks post 4th vacc	CD8+	IFNg/IL2	HBX2 p55 Gag	1.34258	1
119	ICS	119-099	T2	D/D/D/D p55	11	182	6.5	2 weeks post 4th vacc	CD4+	CD40L+	HBX2 p55 Gag	0.391452	1
119	ICS	119-099	T2	D/D/D/D p55	6	42	1.5	2 weeks post 2nd vacc	CD4+	IFNg/IL2	HBX2 p55 Gag	0.310694	1
119	ICS	119-099	T2	D/D/D/D p55	6	42	1.5	2 weeks post 2nd vacc	CD4+	IFNg/IL2	Gag CE Total	0.0647786	1
119	ICS	119-099	T2	D/D/D/D p55	2	0	0	1st vacc	CD8+	IFNg/IL2	HBX2 p55 Gag	-0.00576679	0
119	ICS	119-099	T2	D/D/D/D p55	2	0	0	1st vacc	CD8+	IFNg/IL2	Gag CE Total	0.00092479	0
119	ICS	119-099	T2	D/D/D/D p55	2	0	0	1st vacc	CD4+	IFNg/IL2	HBX2 p55 Gag	0.00783618	0
119	ICS	119-099	T2	D/D/D/D p55	2	0	0	1st vacc	CD4+	IFNg/IL2	Gag CE Total	-0.00099781	0
119	ICS	119-099	T2	D/D/D/D p55	11	182	6.5	2 weeks post 4th vacc	CD8+	IFNg/IL2	HBX2 p55 Gag	1.15142	1
119	ICS	119-099	T2	D/D/D/D p55	11	182	6.5	2 weeks post 4th vacc	CD4+	CD40L+	Gag CE Total	0.0515473	0
119	ICS	119-099	T2	D/D/D/D p55	11	182	6.5	2 weeks post 4th vacc	CD8+	IFNg/IL2	Gag CE Total	1.29165	1
119	ICS	119-099	T2	D/D/D/D p55	11	182	6.5	2 weeks post 4th vacc	CD4+	IFNg/IL2	HBX2 p55 Gag	0.388873	1
119	ICS	119-099	T2	D/D/D/D p55	11	182	6.5	2 weeks post 4th vacc	CD4+	IFNg/IL2	Gag CE Total	0.154078	1
119	ICS	119-099	T2	D/D/D/D p55	2	0	0	1st vacc	CD4+	CD40L+	HBX2 p55 Gag	0.0216733	0
119	ICS	119-099	T2	D/D/D/D p55	2	0	0	1st vacc	CD4+	CD40L+	Gag CE Total	0.0280074	0
119	ICS	119-099	T2	D/D/D/D p55	6	42	1.5	2 weeks post 2nd vacc	CD4+	CD40L+	HBX2 p55 Gag	0.329453	1
119	ICS	119-099	T2	D/D/D/D p55	6	42	1.5	2 weeks post 2nd vacc	CD4+	CD40L+	Gag CE Total	0.0780384	1
119	ICS	119-099	T2	D/D/D/D p55	6	42	1.5	2 weeks post 2nd vacc	CD8+	IFNg/IL2	HBX2 p55 Gag	0.681952	1
119	ICS	119-099	T2	D/D/D/D p55	6	42	1.5	2 weeks post 2nd vacc	CD8+	IFNg/IL2	Gag CE Total	0.281597	1
119	ICS	119-109	T1	D/D/D+D/D+D p24+p55	11	182	6.5	2 weeks post 4th vacc	CD4+	CD40L+	HBX2 p55 Gag	0.175308	1
119	ICS	119-109	T1	D/D/D+D/D+D p24+p55	11	182	6.5	2 weeks post 4th vacc	CD4+	CD40L+	Gag CE Total	0.055417	0
119	ICS	119-109	T1	D/D/D+D/D+D p24+p55	6	42	1.5	2 weeks post 2nd vacc	CD4+	IFNg/IL2	HBX2 p55 Gag	-0.0198728	0
119	ICS	119-109	T1	D/D/D+D/D+D p24+p55	6	42	1.5	2 weeks post 2nd vacc	CD4+	CD40L+	Gag CE Total	0.00635649	0
119	ICS	119-109	T1	D/D/D+D/D+D p24+p55	2	0	0	1st vacc	CD4+	CD40L+	HBX2 p55 Gag	0.0035881	0
119	ICS	119-109	T1	D/D/D+D/D+D p24+p55	2	0	0	1st vacc	CD4+	CD40L+	Gag CE Total	-0.0196463	0
119	ICS	119-109	T1	D/D/D+D/D+D p24+p55	6	42	1.5	2 weeks post 2nd vacc	CD4+	CD40L+	HBX2 p55 Gag	0.0113498	0
119	ICS	119-109	T1	D/D/D+D/D+D p24+p55	6	42	1.5	2 weeks post 2nd vacc	CD8+	IFNg/IL2	HBX2 p55 Gag	0.0039736	0
119	ICS	119-109	T1	D/D/D+D/D+D p24+p55	6	42	1.5	2 weeks post 2nd vacc	CD8+	IFNg/IL2	Gag CE Total	0.00079759	0
119	ICS	119-109	T1	D/D/D+D/D+D p24+p55	11	182	6.5	2 weeks post 4th vacc	CD4+	IFNg/IL2	Gag CE Total	0.0322293	0
119	ICS	119-109	T1	D/D/D+D/D+D p24+p55	6	42	1.5	2 weeks post 2nd vacc	CD4+	IFNg/IL2	Gag CE Total	-0.00729247	0
119	ICS	119-109	T1	D/D/D+D/D+D p24+p55	2	0	0	1st vacc	CD8+	IFNg/IL2	HBX2 p55 Gag	-0.00715201	0
119	ICS	119-109	T1	D/D/D+D/D+D p24+p55	2	0	0	1st vacc	CD8+	IFNg/IL2	Gag CE Total	0.00132018	0
119	ICS	119-109	T1	D/D/D+D/D+D p24+p55	2	0	0	1st vacc	CD4+	IFNg/IL2	HBX2 p55 Gag	-0.0352955	0
119	ICS	119-109	T1	D/D/D+D/D+D p24+p55	2	0	0	1st vacc	CD4+	IFNg/IL2	Gag CE Total	-0.034322	0
119	ICS	119-109	T1	D/D/D+D/D+D p24+p55	11	182	6.5	2 weeks post 4th vacc	CD8+	IFNg/IL2	HBX2 p55 Gag	0.00455721	0
119	ICS	119-109	T1	D/D/D+D/D+D p24+p55	11	182	6.5	2 weeks post 4th vacc	CD8+	IFNg/IL2	Gag CE Total	0.00372414	0
119	ICS	119-109	T1	D/D/D+D/D+D p24+p55	11	182	6.5	2 weeks post 4th vacc	CD4+	IFNg/IL2	HBX2 p55 Gag	0.165153	1
119	ICS	119-059	T1	D/D/D+D/D+D p24+p55	11	182	6.5	2 weeks post 4th vacc	CD4+	CD40L+	HBX2 p55 Gag	0.330542	1
119	ICS	119-059	T1	D/D/D+D/D+D p24+p55	11	182	6.5	2 weeks post 4th vacc	CD4+	CD40L+	Gag CE Total	0.172981	1
119	ICS	119-059	T1	D/D/D+D/D+D p24+p55	6	42	1.5	2 weeks post 2nd vacc	CD4+	IFNg/IL2	HBX2 p55 Gag	0.0834175	1
119	ICS	119-059	T1	D/D/D+D/D+D p24+p55	2	0	0	1st vacc	CD8+	IFNg/IL2	HBX2 p55 Gag	-0.0120523	0
119	ICS	119-059	T1	D/D/D+D/D+D p24+p55	2	0	0	1st vacc	CD8+	IFNg/IL2	Gag CE Total	-0.0153963	0
119	ICS	119-059	T1	D/D/D+D/D+D p24+p55	11	182	6.5	2 weeks post 4th vacc	CD8+	IFNg/IL2	HBX2 p55 Gag	0.00790117	0
119	ICS	119-059	T1	D/D/D+D/D+D p24+p55	11	182	6.5	2 weeks post 4th vacc	CD8+	IFNg/IL2	Gag CE Total	-0.012335	0
119	ICS	119-059	T1	D/D/D+D/D+D p24+p55	11	182	6.5	2 weeks post 4th vacc	CD4+	IFNg/IL2	HBX2 p55 Gag	0.295103	1
119	ICS	119-059	T1	D/D/D+D/D+D p24+p55	6	42	1.5	2 weeks post 2nd vacc	CD4+	IFNg/IL2	Gag CE Total	0.0730778	1
119	ICS	119-059	T1	D/D/D+D/D+D p24+p55	11	182	6.5	2 weeks post 4th vacc	CD4+	IFNg/IL2	Gag CE Total	0.136208	1
119	ICS	119-059	T1	D/D/D+D/D+D p24+p55	2	0	0	1st vacc	CD4+	CD40L+	HBX2 p55 Gag	0.019295	0
119	ICS	119-059	T1	D/D/D+D/D+D p24+p55	2	0	0	1st vacc	CD4+	IFNg/IL2	HBX2 p55 Gag	-0.00338588	0
119	ICS	119-059	T1	D/D/D+D/D+D p24+p55	2	0	0	1st vacc	CD4+	IFNg/IL2	Gag CE Total	-0.0186861	0
119	ICS	119-059	T1	D/D/D+D/D+D p24+p55	6	42	1.5	2 weeks post 2nd vacc	CD4+	CD40L+	HBX2 p55 Gag	0.0767765	1
119	ICS	119-059	T1	D/D/D+D/D+D p24+p55	6	42	1.5	2 weeks post 2nd vacc	CD4+	CD40L+	Gag CE Total	0.0724038	1
119	ICS	119-059	T1	D/D/D+D/D+D p24+p55	2	0	0	1st vacc	CD4+	CD40L+	Gag CE Total	0.00753421	0
119	ICS	119-059	T1	D/D/D+D/D+D p24+p55	6	42	1.5	2 weeks post 2nd vacc	CD8+	IFNg/IL2	HBX2 p55 Gag	0.00104722	0
119	ICS	119-059	T1	D/D/D+D/D+D p24+p55	6	42	1.5	2 weeks post 2nd vacc	CD8+	IFNg/IL2	Gag CE Total	0.010253	0
119	ICS	119-024	T1	D/D/D+D/D+D p24+p55	6	42	1.5	2 weeks post 2nd vacc	CD4+	CD40L+	HBX2 p55 Gag	0.0185168	0
119	ICS	119-024	T1	D/D/D+D/D+D p24+p55	6	42	1.5	2 weeks post 2nd vacc	CD4+	CD40L+	Gag CE Total	0.00975211	0
119	ICS	119-024	T1	D/D/D+D/D+D p24+p55	2	0	0	1st vacc	CD4+	CD40L+	HBX2 p55 Gag	-0.00302632	0
119	ICS	119-024	T1	D/D/D+D/D+D p24+p55	11	182	6.5	2 weeks post 4th vacc	CD4+	CD40L+	HBX2 p55 Gag	0.178776	1
119	ICS	119-024	T1	D/D/D+D/D+D p24+p55	11	182	6.5	2 weeks post 4th vacc	CD4+	CD40L+	Gag CE Total	0.0829759	1
119	ICS	119-024	T1	D/D/D+D/D+D p24+p55	6	42	1.5	2 weeks post 2nd vacc	CD4+	IFNg/IL2	HBX2 p55 Gag	-0.0163949	0
119	ICS	119-024	T1	D/D/D+D/D+D p24+p55	2	0	0	1st vacc	CD4+	CD40L+	Gag CE Total	0.0183172	0
119	ICS	119-024	T1	D/D/D+D/D+D p24+p55	6	42	1.5	2 weeks post 2nd vacc	CD4+	IFNg/IL2	Gag CE Total	-0.00878832	0
119	ICS	119-024	T1	D/D/D+D/D+D p24+p55	2	0	0	1st vacc	CD8+	IFNg/IL2	HBX2 p55 Gag	-0.00583942	0
119	ICS	119-024	T1	D/D/D+D/D+D p24+p55	2	0	0	1st vacc	CD8+	IFNg/IL2	Gag CE Total	0.00080289	0
119	ICS	119-024	T1	D/D/D+D/D+D p24+p55	2	0	0	1st vacc	CD4+	IFNg/IL2	HBX2 p55 Gag	-0.0138921	0
119	ICS	119-024	T1	D/D/D+D/D+D p24+p55	2	0	0	1st vacc	CD4+	IFNg/IL2	Gag CE Total	-0.00272801	0
119	ICS	119-024	T1	D/D/D+D/D+D p24+p55	11	182	6.5	2 weeks post 4th vacc	CD8+	IFNg/IL2	HBX2 p55 Gag	0.0226116	0
119	ICS	119-024	T1	D/D/D+D/D+D p24+p55	11	182	6.5	2 weeks post 4th vacc	CD8+	IFNg/IL2	Gag CE Total	0.0609935	0
119	ICS	119-024	T1	D/D/D+D/D+D p24+p55	11	182	6.5	2 weeks post 4th vacc	CD4+	IFNg/IL2	HBX2 p55 Gag	0.129616	1
119	ICS	119-024	T1	D/D/D+D/D+D p24+p55	11	182	6.5	2 weeks post 4th vacc	CD4+	IFNg/IL2	Gag CE Total	0.0313065	0
119	ICS	119-024	T1	D/D/D+D/D+D p24+p55	6	42	1.5	2 weeks post 2nd vacc	CD8+	IFNg/IL2	HBX2 p55 Gag	-0.0118871	0
119	ICS	119-024	T1	D/D/D+D/D+D p24+p55	6	42	1.5	2 weeks post 2nd vacc	CD8+	IFNg/IL2	Gag CE Total	-0.0118871	0

## Sheet: Figure3A
pub_id	rx_code	visitlabel	tcellsub	antigen	response
119-011	T1	M6.5: 2wks post 4th vacc	CD4+	Gag p24	1
119-013	T1	M6.5: 2wks post 4th vacc	CD8+	Gag CE 1	1
119-013	T1	M6.5: 2wks post 4th vacc	CD8+	Gag CE 4	1
119-013	T1	M6.5: 2wks post 4th vacc	CD4+	Gag p15	1
119-013	T1	M6.5: 2wks post 4th vacc	CD4+	Gag p17	1
119-013	T1	M6.5: 2wks post 4th vacc	CD4+	Gag p24	1
119-013	T1	M6.5: 2wks post 4th vacc	CD8+	Gag p24	1
119-018	T1	M6.5: 2wks post 4th vacc	CD8+	Gag CE 4	1
119-018	T1	M6.5: 2wks post 4th vacc	CD4+	Gag p15	1
119-018	T1	M6.5: 2wks post 4th vacc	CD4+	Gag p24	1
119-018	T1	M6.5: 2wks post 4th vacc	CD8+	Gag p24	1
119-023	T1	M1.5: 2wks post 2nd vacc	CD4+	Gag p24	1
119-026	T1	M6.5: 2wks post 4th vacc	CD4+	Gag CE 6	1
119-026	T1	M6.5: 2wks post 4th vacc	CD4+	Gag p24	1
119-032	T1	M6.5: 2wks post 4th vacc	CD4+	Gag p17	1
119-036	T1	M1.5: 2wks post 2nd vacc	CD4+	Gag CE 5	1
119-036	T1	M1.5: 2wks post 2nd vacc	CD4+	Gag p24	1
119-052	T1	M6.5: 2wks post 4th vacc	CD8+	Gag CE 2	1
119-059	T1	M6.5: 2wks post 4th vacc	CD4+	Gag CE 5	1
119-059	T1	M6.5: 2wks post 4th vacc	CD4+	Gag CE 6	1
119-059	T1	M6.5: 2wks post 4th vacc	CD4+	Gag p24	1
119-076	T1	M6.5: 2wks post 4th vacc	CD4+	Gag CE 5	1
119-076	T1	M6.5: 2wks post 4th vacc	CD4+	Gag p24	1
119-082	T1	M6.5: 2wks post 4th vacc	CD4+	Gag CE 5	1
119-082	T1	M6.5: 2wks post 4th vacc	CD4+	Gag p24	1
119-083	T1	M6.5: 2wks post 4th vacc	CD8+	Gag CE 1	1
119-083	T1	M6.5: 2wks post 4th vacc	CD4+	Gag p24	1
119-083	T1	M6.5: 2wks post 4th vacc	CD8+	Gag p24	1
119-098	T1	M6.5: 2wks post 4th vacc	CD4+	Gag CE 5	1
119-098	T1	M6.5: 2wks post 4th vacc	CD4+	Gag p24	1
119-105	T1	M1.5: 2wks post 2nd vacc	CD4+	Gag p24	1
119-105	T1	M6.5: 2wks post 4th vacc	CD4+	Gag p17	1
119-105	T1	M6.5: 2wks post 4th vacc	CD4+	Gag p24	1
119-108	T1	M6.5: 2wks post 4th vacc	CD4+	Gag p24	1
119-109	T1	M6.5: 2wks post 4th vacc	CD4+	Gag p17	1
119-109	T1	M6.5: 2wks post 4th vacc	CD4+	Gag p24	1
119-110	T1	M1.5: 2wks post 2nd vacc	CD4+	Gag CE 5	1
119-110	T1	M1.5: 2wks post 2nd vacc	CD4+	Gag p24	1
119-110	T1	M6.5: 2wks post 4th vacc	CD4+	Gag CE 2	1
119-110	T1	M6.5: 2wks post 4th vacc	CD4+	Gag CE 5	1
119-110	T1	M6.5: 2wks post 4th vacc	CD8+	Gag CE 6	1
119-110	T1	M6.5: 2wks post 4th vacc	CD4+	Gag p15	1
119-110	T1	M6.5: 2wks post 4th vacc	CD4+	Gag p24	1
119-110	T1	M6.5: 2wks post 4th vacc	CD8+	Gag p24	1
119-122	T1	M6.5: 2wks post 4th vacc	CD8+	Gag CE 5	1
119-122	T1	M6.5: 2wks post 4th vacc	CD4+	Gag CE 6	1
119-122	T1	M6.5: 2wks post 4th vacc	CD8+	Gag CE 6	1
119-122	T1	M6.5: 2wks post 4th vacc	CD4+	Gag p24	1
119-122	T1	M6.5: 2wks post 4th vacc	CD8+	Gag p24	1
119-127	T1	M1.5: 2wks post 2nd vacc	CD8+	Gag CE 4	1
119-127	T1	M1.5: 2wks post 2nd vacc	CD4+	Gag CE 6	1
119-127	T1	M1.5: 2wks post 2nd vacc	CD4+	Gag p24	1
119-127	T1	M1.5: 2wks post 2nd vacc	CD8+	Gag p24	1
119-127	T1	M6.5: 2wks post 4th vacc	CD8+	Gag CE 4	1
119-127	T1	M6.5: 2wks post 4th vacc	CD4+	Gag CE 6	1
119-127	T1	M6.5: 2wks post 4th vacc	CD4+	Gag p24	1
119-127	T1	M6.5: 2wks post 4th vacc	CD8+	Gag p24	1
119-135	T1	M6.5: 2wks post 4th vacc	CD4+	Gag CE 6	1
119-135	T1	M6.5: 2wks post 4th vacc	CD4+	Gag p17	1
119-135	T1	M6.5: 2wks post 4th vacc	CD4+	Gag p24	1
119-138	T1	M1.5: 2wks post 2nd vacc	CD4+	Gag CE 3	1
119-138	T1	M1.5: 2wks post 2nd vacc	CD4+	Gag CE 5	1
119-138	T1	M1.5: 2wks post 2nd vacc	CD4+	Gag CE 6	1
119-138	T1	M1.5: 2wks post 2nd vacc	CD4+	Gag p24	1
119-138	T1	M6.5: 2wks post 4th vacc	CD4+	Gag CE 1	1
119-138	T1	M6.5: 2wks post 4th vacc	CD4+	Gag CE 3	1
119-138	T1	M6.5: 2wks post 4th vacc	CD8+	Gag CE 3	1
119-138	T1	M6.5: 2wks post 4th vacc	CD4+	Gag CE 5	1
119-138	T1	M6.5: 2wks post 4th vacc	CD4+	Gag CE 6	1
119-138	T1	M6.5: 2wks post 4th vacc	CD4+	Gag p17	1
119-138	T1	M6.5: 2wks post 4th vacc	CD4+	Gag p24	1
119-138	T1	M6.5: 2wks post 4th vacc	CD8+	Gag p24	1
119-006	T2	M1.5: 2wks post 2nd vacc	CD8+	Gag p15	1
119-006	T2	M1.5: 2wks post 2nd vacc	CD4+	Gag p17	1
119-006	T2	M6.5: 2wks post 4th vacc	CD8+	Gag p15	1
119-006	T2	M6.5: 2wks post 4th vacc	CD4+	Gag p17	1
119-009	T2	M1.5: 2wks post 2nd vacc	CD8+	Gag CE 3	1
119-009	T2	M1.5: 2wks post 2nd vacc	CD4+	Gag p17	1
119-009	T2	M1.5: 2wks post 2nd vacc	CD4+	Gag p24	1
119-009	T2	M1.5: 2wks post 2nd vacc	CD8+	Gag p24	1
119-009	T2	M6.5: 2wks post 4th vacc	CD8+	Gag CE 3	1
119-009	T2	M6.5: 2wks post 4th vacc	CD8+	Gag p15	1
119-009	T2	M6.5: 2wks post 4th vacc	CD4+	Gag p24	1
119-009	T2	M6.5: 2wks post 4th vacc	CD8+	Gag p24	1
119-010	T2	M1.5: 2wks post 2nd vacc	CD4+	Gag p17	1
119-010	T2	M6.5: 2wks post 4th vacc	CD8+	Gag CE 4	1
119-010	T2	M6.5: 2wks post 4th vacc	CD4+	Gag p17	1
119-010	T2	M6.5: 2wks post 4th vacc	CD8+	Gag p24	1
119-028	T2	M1.5: 2wks post 2nd vacc	CD4+	Gag p17	1
119-028	T2	M1.5: 2wks post 2nd vacc	CD4+	Gag p24	1
119-028	T2	M6.5: 2wks post 4th vacc	CD4+	Gag p17	1
119-028	T2	M6.5: 2wks post 4th vacc	CD4+	Gag p24	1
119-045	T2	M1.5: 2wks post 2nd vacc	CD8+	Gag CE 2	1
119-045	T2	M1.5: 2wks post 2nd vacc	CD8+	Gag CE 3	1
119-045	T2	M1.5: 2wks post 2nd vacc	CD4+	Gag CE 5	1
119-045	T2	M1.5: 2wks post 2nd vacc	CD4+	Gag CE 6	1
119-045	T2	M1.5: 2wks post 2nd vacc	CD4+	Gag p15	1
119-045	T2	M1.5: 2wks post 2nd vacc	CD4+	Gag p17	1
119-045	T2	M1.5: 2wks post 2nd vacc	CD4+	Gag p24	1
119-045	T2	M6.5: 2wks post 4th vacc	CD4+	Gag CE 6	1
119-045	T2	M6.5: 2wks post 4th vacc	CD4+	Gag p17	1
119-045	T2	M6.5: 2wks post 4th vacc	CD4+	Gag p24	1
119-046	T2	M1.5: 2wks post 2nd vacc	CD4+	Gag CE 6	1
119-046	T2	M1.5: 2wks post 2nd vacc	CD8+	Gag p15	1
119-046	T2	M1.5: 2wks post 2nd vacc	CD4+	Gag p24	1
119-046	T2	M6.5: 2wks post 4th vacc	CD8+	Gag p15	1
119-048	T2	M1.5: 2wks post 2nd vacc	CD4+	Gag p17	1
119-048	T2	M1.5: 2wks post 2nd vacc	CD4+	Gag p24	1
119-048	T2	M6.5: 2wks post 4th vacc	CD4+	Gag p17	1
119-048	T2	M6.5: 2wks post 4th vacc	CD4+	Gag p24	1
119-070	T2	M1.5: 2wks post 2nd vacc	CD4+	Gag p17	1
119-070	T2	M1.5: 2wks post 2nd vacc	CD4+	Gag p24	1
119-073	T2	M1.5: 2wks post 2nd vacc	CD4+	Gag p15	1
119-073	T2	M1.5: 2wks post 2nd vacc	CD4+	Gag p17	1
119-073	T2	M1.5: 2wks post 2nd vacc	CD8+	Gag p17	1
119-073	T2	M1.5: 2wks post 2nd vacc	CD4+	Gag p24	1
119-073	T2	M6.5: 2wks post 4th vacc	CD4+	Gag p17	1
119-073	T2	M6.5: 2wks post 4th vacc	CD8+	Gag p17	1
119-073	T2	M6.5: 2wks post 4th vacc	CD4+	Gag p24	1
119-074	T2	M1.5: 2wks post 2nd vacc	CD4+	Gag p15	1
119-074	T2	M1.5: 2wks post 2nd vacc	CD8+	Gag p15	1
119-074	T2	M1.5: 2wks post 2nd vacc	CD4+	Gag p17	1
119-074	T2	M1.5: 2wks post 2nd vacc	CD8+	Gag p17	1
119-074	T2	M1.5: 2wks post 2nd vacc	CD4+	Gag p24	1
119-080	T2	M6.5: 2wks post 4th vacc	CD4+	Gag p15	1
119-081	T2	M1.5: 2wks post 2nd vacc	CD4+	Gag CE 1	1
119-081	T2	M1.5: 2wks post 2nd vacc	CD4+	Gag p15	1
119-081	T2	M1.5: 2wks post 2nd vacc	CD4+	Gag p17	1
119-081	T2	M1.5: 2wks post 2nd vacc	CD4+	Gag p24	1
119-084	T2	M1.5: 2wks post 2nd vacc	CD4+	Gag p17	1
119-084	T2	M1.5: 2wks post 2nd vacc	CD4+	Gag p24	1
119-084	T2	M6.5: 2wks post 4th vacc	CD4+	Gag p17	1
119-087	T2	M1.5: 2wks post 2nd vacc	CD4+	Gag CE 1	1
119-087	T2	M1.5: 2wks post 2nd vacc	CD4+	Gag p15	1
119-087	T2	M1.5: 2wks post 2nd vacc	CD4+	Gag p17	1
119-087	T2	M1.5: 2wks post 2nd vacc	CD4+	Gag p24	1
119-087	T2	M6.5: 2wks post 4th vacc	CD4+	Gag p15	1
119-087	T2	M6.5: 2wks post 4th vacc	CD4+	Gag p17	1
119-087	T2	M6.5: 2wks post 4th vacc	CD4+	Gag p24	1
119-088	T2	M1.5: 2wks post 2nd vacc	CD8+	Gag CE 4	1
119-088	T2	M1.5: 2wks post 2nd vacc	CD8+	Gag CE 5	1
119-088	T2	M1.5: 2wks post 2nd vacc	CD4+	Gag p17	1
119-088	T2	M1.5: 2wks post 2nd vacc	CD4+	Gag p24	1
119-088	T2	M1.5: 2wks post 2nd vacc	CD8+	Gag p24	1
119-088	T2	M6.5: 2wks post 4th vacc	CD8+	Gag CE 4	1
119-088	T2	M6.5: 2wks post 4th vacc	CD8+	Gag p24	1
119-091	T2	M1.5: 2wks post 2nd vacc	CD4+	Gag CE 1	1
119-091	T2	M1.5: 2wks post 2nd vacc	CD4+	Gag p15	1
119-091	T2	M1.5: 2wks post 2nd vacc	CD4+	Gag p17	1
119-091	T2	M1.5: 2wks post 2nd vacc	CD4+	Gag p24	1
119-091	T2	M6.5: 2wks post 4th vacc	CD4+	Gag CE 1	1
119-091	T2	M6.5: 2wks post 4th vacc	CD4+	Gag p15	1
119-091	T2	M6.5: 2wks post 4th vacc	CD4+	Gag p17	1
119-091	T2	M6.5: 2wks post 4th vacc	CD8+	Gag p17	1
119-091	T2	M6.5: 2wks post 4th vacc	CD4+	Gag p24	1
119-099	T2	M1.5: 2wks post 2nd vacc	CD4+	Gag CE 1	1
119-099	T2	M1.5: 2wks post 2nd vacc	CD8+	Gag CE 3	1
119-099	T2	M1.5: 2wks post 2nd vacc	CD8+	Gag CE 4	1
119-099	T2	M1.5: 2wks post 2nd vacc	CD4+	Gag p17	1
119-099	T2	M1.5: 2wks post 2nd vacc	CD4+	Gag p24	1
119-099	T2	M1.5: 2wks post 2nd vacc	CD8+	Gag p24	1
119-099	T2	M6.5: 2wks post 4th vacc	CD4+	Gag CE 1	1
119-099	T2	M6.5: 2wks post 4th vacc	CD8+	Gag CE 3	1
119-099	T2	M6.5: 2wks post 4th vacc	CD8+	Gag CE 4	1
119-099	T2	M6.5: 2wks post 4th vacc	CD8+	Gag CE 5	1
119-099	T2	M6.5: 2wks post 4th vacc	CD4+	Gag p15	1
119-099	T2	M6.5: 2wks post 4th vacc	CD4+	Gag p17	1
119-099	T2	M6.5: 2wks post 4th vacc	CD4+	Gag p24	1
119-099	T2	M6.5: 2wks post 4th vacc	CD8+	Gag p24	1
119-114	T2	M1.5: 2wks post 2nd vacc	CD4+	Gag p17	1
119-114	T2	M1.5: 2wks post 2nd vacc	CD4+	Gag p24	1
119-114	T2	M6.5: 2wks post 4th vacc	CD4+	Gag p17	1
119-114	T2	M6.5: 2wks post 4th vacc	CD4+	Gag p24	1
119-117	T2	M1.5: 2wks post 2nd vacc	CD4+	Gag p17	1
119-117	T2	M6.5: 2wks post 4th vacc	CD4+	Gag p15	1
119-117	T2	M6.5: 2wks post 4th vacc	CD4+	Gag p17	1
119-117	T2	M6.5: 2wks post 4th vacc	CD4+	Gag p24	1
119-117	T2	M6.5: 2wks post 4th vacc	CD8+	Gag p24	1
119-129	T2	M1.5: 2wks post 2nd vacc	CD4+	Gag CE 6	1
119-129	T2	M1.5: 2wks post 2nd vacc	CD4+	Gag p15	1
119-129	T2	M1.5: 2wks post 2nd vacc	CD4+	Gag p17	1
119-129	T2	M1.5: 2wks post 2nd vacc	CD4+	Gag p24	1
119-129	T2	M1.5: 2wks post 2nd vacc	CD8+	Gag p24	1
119-129	T2	M6.5: 2wks post 4th vacc	CD4+	Gag CE 6	1
119-129	T2	M6.5: 2wks post 4th vacc	CD4+	Gag p15	1
119-129	T2	M6.5: 2wks post 4th vacc	CD4+	Gag p17	1
119-129	T2	M6.5: 2wks post 4th vacc	CD4+	Gag p24	1
119-129	T2	M6.5: 2wks post 4th vacc	CD8+	Gag p24	1
119-133	T2	M1.5: 2wks post 2nd vacc	CD8+	Gag CE 6	1
119-133	T2	M1.5: 2wks post 2nd vacc	CD4+	Gag p15	1
119-133	T2	M1.5: 2wks post 2nd vacc	CD4+	Gag p24	1
119-133	T2	M6.5: 2wks post 4th vacc	CD8+	Gag CE 6	1
119-133	T2	M6.5: 2wks post 4th vacc	CD4+	Gag p15	1
119-133	T2	M6.5: 2wks post 4th vacc	CD4+	Gag p17	1
119-133	T2	M6.5: 2wks post 4th vacc	CD4+	Gag p24	1
119-133	T2	M6.5: 2wks post 4th vacc	CD8+	Gag p24	1
119-143	T2	M1.5: 2wks post 2nd vacc	CD4+	Gag p15	1
119-143	T2	M1.5: 2wks post 2nd vacc	CD4+	Gag p24	1
119-143	T2	M6.5: 2wks post 4th vacc	CD4+	Gag CE 6	1
119-143	T2	M6.5: 2wks post 4th vacc	CD4+	Gag p15	1
119-143	T2	M6.5: 2wks post 4th vacc	CD8+	Gag p17	1
119-143	T2	M6.5: 2wks post 4th vacc	CD4+	Gag p24	1
119-149	T2	M6.5: 2wks post 4th vacc	CD4+	Gag p15	1
119-149	T2	M6.5: 2wks post 4th vacc	CD4+	Gag p24	1

## Sheet: Figure3B
pub_id	rx_code	visitno	tcellsub	breadth	labid	cytokine	visitlabel	visitmonth
119-055	T2	6	CD4+	0	FH	IFNg+	M1.5: 2wks post 2nd vacc	M1.5
119-055	T2	6	CD8+	0	FH	IFNg+	M1.5: 2wks post 2nd vacc	M1.5
119-055	T2	11	CD4+	0	FH	IFNg+	M6.5: 2wks post 4th vacc	M6.5
119-055	T2	11	CD8+	0	FH	IFNg+	M6.5: 2wks post 4th vacc	M6.5
119-122	T1	6	CD4+	0	FH	IFNg+	M1.5: 2wks post 2nd vacc	M1.5
119-122	T1	6	CD8+	0	FH	IFNg+	M1.5: 2wks post 2nd vacc	M1.5
119-122	T1	11	CD4+	1	FH	IFNg+	M6.5: 2wks post 4th vacc	M6.5
119-122	T1	11	CD8+	2	FH	IFNg+	M6.5: 2wks post 4th vacc	M6.5
119-084	T2	6	CD4+	0	FH	IFNg+	M1.5: 2wks post 2nd vacc	M1.5
119-084	T2	6	CD8+	0	FH	IFNg+	M1.5: 2wks post 2nd vacc	M1.5
119-084	T2	11	CD4+	0	FH	IFNg+	M6.5: 2wks post 4th vacc	M6.5
119-084	T2	11	CD8+	0	FH	IFNg+	M6.5: 2wks post 4th vacc	M6.5
119-073	T2	6	CD4+	0	FH	IFNg+	M1.5: 2wks post 2nd vacc	M1.5
119-073	T2	6	CD8+	0	FH	IFNg+	M1.5: 2wks post 2nd vacc	M1.5
119-073	T2	11	CD4+	0	FH	IFNg+	M6.5: 2wks post 4th vacc	M6.5
119-073	T2	11	CD8+	0	FH	IFNg+	M6.5: 2wks post 4th vacc	M6.5
119-149	T2	6	CD4+	0	FH	IFNg+	M1.5: 2wks post 2nd vacc	M1.5
119-149	T2	6	CD8+	0	FH	IFNg+	M1.5: 2wks post 2nd vacc	M1.5
119-149	T2	11	CD4+	0	FH	IFNg+	M6.5: 2wks post 4th vacc	M6.5
119-149	T2	11	CD8+	0	FH	IFNg+	M6.5: 2wks post 4th vacc	M6.5
119-013	T1	6	CD4+	0	FH	IFNg+	M1.5: 2wks post 2nd vacc	M1.5
119-013	T1	6	CD8+	0	FH	IFNg+	M1.5: 2wks post 2nd vacc	M1.5
119-013	T1	11	CD4+	0	FH	IFNg+	M6.5: 2wks post 4th vacc	M6.5
119-013	T1	11	CD8+	2	FH	IFNg+	M6.5: 2wks post 4th vacc	M6.5
119-098	T1	6	CD4+	0	FH	IFNg+	M1.5: 2wks post 2nd vacc	M1.5
119-098	T1	6	CD8+	0	FH	IFNg+	M1.5: 2wks post 2nd vacc	M1.5
119-098	T1	11	CD4+	1	FH	IFNg+	M6.5: 2wks post 4th vacc	M6.5
119-098	T1	11	CD8+	0	FH	IFNg+	M6.5: 2wks post 4th vacc	M6.5
119-003	T2	11	CD4+	0	FH	IFNg+	M6.5: 2wks post 4th vacc	M6.5
119-003	T2	11	CD8+	0	FH	IFNg+	M6.5: 2wks post 4th vacc	M6.5
119-032	T1	6	CD4+	0	FH	IFNg+	M1.5: 2wks post 2nd vacc	M1.5
119-032	T1	6	CD8+	0	FH	IFNg+	M1.5: 2wks post 2nd vacc	M1.5
119-032	T1	11	CD4+	0	FH	IFNg+	M6.5: 2wks post 4th vacc	M6.5
119-032	T1	11	CD8+	0	FH	IFNg+	M6.5: 2wks post 4th vacc	M6.5
119-074	T2	6	CD4+	0	FH	IFNg+	M1.5: 2wks post 2nd vacc	M1.5
119-074	T2	6	CD8+	0	FH	IFNg+	M1.5: 2wks post 2nd vacc	M1.5
119-079	T1	6	CD4+	0	FH	IFNg+	M1.5: 2wks post 2nd vacc	M1.5
119-079	T1	6	CD8+	0	FH	IFNg+	M1.5: 2wks post 2nd vacc	M1.5
119-079	T1	11	CD4+	0	FH	IFNg+	M6.5: 2wks post 4th vacc	M6.5
119-079	T1	11	CD8+	0	FH	IFNg+	M6.5: 2wks post 4th vacc	M6.5
119-036	T1	6	CD4+	1	FH	IFNg+	M1.5: 2wks post 2nd vacc	M1.5
119-036	T1	6	CD8+	0	FH	IFNg+	M1.5: 2wks post 2nd vacc	M1.5
119-114	T2	6	CD4+	0	FH	IFNg+	M1.5: 2wks post 2nd vacc	M1.5
119-114	T2	6	CD8+	0	FH	IFNg+	M1.5: 2wks post 2nd vacc	M1.5
119-114	T2	11	CD4+	0	FH	IFNg+	M6.5: 2wks post 4th vacc	M6.5
119-114	T2	11	CD8+	0	FH	IFNg+	M6.5: 2wks post 4th vacc	M6.5
119-088	T2	6	CD4+	0	FH	IFNg+	M1.5: 2wks post 2nd vacc	M1.5
119-088	T2	6	CD8+	2	FH	IFNg+	M1.5: 2wks post 2nd vacc	M1.5
119-088	T2	11	CD4+	0	FH	IFNg+	M6.5: 2wks post 4th vacc	M6.5
119-088	T2	11	CD8+	1	FH	IFNg+	M6.5: 2wks post 4th vacc	M6.5
119-082	T1	6	CD8+	0	FH	IFNg+	M1.5: 2wks post 2nd vacc	M1.5
119-082	T1	11	CD4+	1	FH	IFNg+	M6.5: 2wks post 4th vacc	M6.5
119-082	T1	11	CD8+	0	FH	IFNg+	M6.5: 2wks post 4th vacc	M6.5
119-018	T1	6	CD4+	0	FH	IFNg+	M1.5: 2wks post 2nd vacc	M1.5
119-018	T1	6	CD8+	0	FH	IFNg+	M1.5: 2wks post 2nd vacc	M1.5
119-018	T1	11	CD4+	0	FH	IFNg+	M6.5: 2wks post 4th vacc	M6.5
119-018	T1	11	CD8+	1	FH	IFNg+	M6.5: 2wks post 4th vacc	M6.5
119-143	T2	6	CD4+	0	FH	IFNg+	M1.5: 2wks post 2nd vacc	M1.5
119-143	T2	6	CD8+	0	FH	IFNg+	M1.5: 2wks post 2nd vacc	M1.5
119-143	T2	11	CD4+	1	FH	IFNg+	M6.5: 2wks post 4th vacc	M6.5
119-143	T2	11	CD8+	0	FH	IFNg+	M6.5: 2wks post 4th vacc	M6.5
119-091	T2	6	CD4+	1	FH	IFNg+	M1.5: 2wks post 2nd vacc	M1.5
119-091	T2	6	CD8+	0	FH	IFNg+	M1.5: 2wks post 2nd vacc	M1.5
119-091	T2	11	CD4+	1	FH	IFNg+	M6.5: 2wks post 4th vacc	M6.5
119-091	T2	11	CD8+	0	FH	IFNg+	M6.5: 2wks post 4th vacc	M6.5
119-026	T1	6	CD4+	0	FH	IFNg+	M1.5: 2wks post 2nd vacc	M1.5
119-026	T1	6	CD8+	0	FH	IFNg+	M1.5: 2wks post 2nd vacc	M1.5
119-026	T1	11	CD4+	1	FH	IFNg+	M6.5: 2wks post 4th vacc	M6.5
119-026	T1	11	CD8+	0	FH	IFNg+	M6.5: 2wks post 4th vacc	M6.5
119-080	T2	6	CD4+	0	FH	IFNg+	M1.5: 2wks post 2nd vacc	M1.5
119-080	T2	6	CD8+	0	FH	IFNg+	M1.5: 2wks post 2nd vacc	M1.5
119-080	T2	11	CD4+	0	FH	IFNg+	M6.5: 2wks post 4th vacc	M6.5
119-080	T2	11	CD8+	0	FH	IFNg+	M6.5: 2wks post 4th vacc	M6.5
119-133	T2	6	CD4+	0	FH	IFNg+	M1.5: 2wks post 2nd vacc	M1.5
119-133	T2	6	CD8+	1	FH	IFNg+	M1.5: 2wks post 2nd vacc	M1.5
119-133	T2	11	CD4+	0	FH	IFNg+	M6.5: 2wks post 4th vacc	M6.5
119-133	T2	11	CD8+	1	FH	IFNg+	M6.5: 2wks post 4th vacc	M6.5
119-108	T1	6	CD4+	0	FH	IFNg+	M1.5: 2wks post 2nd vacc	M1.5
119-108	T1	6	CD8+	0	FH	IFNg+	M1.5: 2wks post 2nd vacc	M1.5
119-108	T1	11	CD4+	0	FH	IFNg+	M6.5: 2wks post 4th vacc	M6.5
119-108	T1	11	CD8+	0	FH	IFNg+	M6.5: 2wks post 4th vacc	M6.5
119-083	T1	6	CD4+	0	FH	IFNg+	M1.5: 2wks post 2nd vacc	M1.5
119-083	T1	6	CD8+	0	FH	IFNg+	M1.5: 2wks post 2nd vacc	M1.5
119-083	T1	11	CD4+	0	FH	IFNg+	M6.5: 2wks post 4th vacc	M6.5
119-083	T1	11	CD8+	1	FH	IFNg+	M6.5: 2wks post 4th vacc	M6.5
119-138	T1	6	CD4+	3	FH	IFNg+	M1.5: 2wks post 2nd vacc	M1.5
119-138	T1	6	CD8+	0	FH	IFNg+	M1.5: 2wks post 2nd vacc	M1.5
119-138	T1	11	CD4+	4	FH	IFNg+	M6.5: 2wks post 4th vacc	M6.5
119-138	T1	11	CD8+	1	FH	IFNg+	M6.5: 2wks post 4th vacc	M6.5
119-023	T1	6	CD4+	0	FH	IFNg+	M1.5: 2wks post 2nd vacc	M1.5
119-023	T1	6	CD8+	0	FH	IFNg+	M1.5: 2wks post 2nd vacc	M1.5
119-087	T2	6	CD4+	1	FH	IFNg+	M1.5: 2wks post 2nd vacc	M1.5
119-087	T2	6	CD8+	0	FH	IFNg+	M1.5: 2wks post 2nd vacc	M1.5
119-087	T2	11	CD4+	0	FH	IFNg+	M6.5: 2wks post 4th vacc	M6.5
119-087	T2	11	CD8+	0	FH	IFNg+	M6.5: 2wks post 4th vacc	M6.5
119-145	T1	6	CD4+	0	FH	IFNg+	M1.5: 2wks post 2nd vacc	M1.5
119-145	T1	6	CD8+	0	FH	IFNg+	M1.5: 2wks post 2nd vacc	M1.5
119-145	T1	11	CD4+	0	FH	IFNg+	M6.5: 2wks post 4th vacc	M6.5
119-145	T1	11	CD8+	0	FH	IFNg+	M6.5: 2wks post 4th vacc	M6.5
119-046	T2	6	CD4+	1	FH	IFNg+	M1.5: 2wks post 2nd vacc	M1.5
119-046	T2	6	CD8+	0	FH	IFNg+	M1.5: 2wks post 2nd vacc	M1.5
119-046	T2	11	CD4+	0	FH	IFNg+	M6.5: 2wks post 4th vacc	M6.5
119-046	T2	11	CD8+	0	FH	IFNg+	M6.5: 2wks post 4th vacc	M6.5
119-028	T2	6	CD4+	0	FH	IFNg+	M1.5: 2wks post 2nd vacc	M1.5
119-028	T2	6	CD8+	0	FH	IFNg+	M1.5: 2wks post 2nd vacc	M1.5
119-028	T2	11	CD4+	0	FH	IFNg+	M6.5: 2wks post 4th vacc	M6.5
119-028	T2	11	CD8+	0	FH	IFNg+	M6.5: 2wks post 4th vacc	M6.5
119-105	T1	6	CD4+	0	FH	IFNg+	M1.5: 2wks post 2nd vacc	M1.5
119-105	T1	6	CD8+	0	FH	IFNg+	M1.5: 2wks post 2nd vacc	M1.5
119-105	T1	11	CD4+	0	FH	IFNg+	M6.5: 2wks post 4th vacc	M6.5
119-105	T1	11	CD8+	0	FH	IFNg+	M6.5: 2wks post 4th vacc	M6.5
119-009	T2	6	CD4+	0	FH	IFNg+	M1.5: 2wks post 2nd vacc	M1.5
119-009	T2	6	CD8+	1	FH	IFNg+	M1.5: 2wks post 2nd vacc	M1.5
119-009	T2	11	CD4+	0	FH	IFNg+	M6.5: 2wks post 4th vacc	M6.5
119-009	T2	11	CD8+	1	FH	IFNg+	M6.5: 2wks post 4th vacc	M6.5
119-110	T1	6	CD4+	1	FH	IFNg+	M1.5: 2wks post 2nd vacc	M1.5
119-110	T1	6	CD8+	0	FH	IFNg+	M1.5: 2wks post 2nd vacc	M1.5
119-110	T1	11	CD4+	2	FH	IFNg+	M6.5: 2wks post 4th vacc	M6.5
119-110	T1	11	CD8+	1	FH	IFNg+	M6.5: 2wks post 4th vacc	M6.5
119-117	T2	6	CD4+	0	FH	IFNg+	M1.5: 2wks post 2nd vacc	M1.5
119-117	T2	6	CD8+	0	FH	IFNg+	M1.5: 2wks post 2nd vacc	M1.5
119-117	T2	11	CD4+	0	FH	IFNg+	M6.5: 2wks post 4th vacc	M6.5
119-117	T2	11	CD8+	0	FH	IFNg+	M6.5: 2wks post 4th vacc	M6.5
119-006	T2	6	CD4+	0	FH	IFNg+	M1.5: 2wks post 2nd vacc	M1.5
119-006	T2	6	CD8+	0	FH	IFNg+	M1.5: 2wks post 2nd vacc	M1.5
119-006	T2	11	CD4+	0	FH	IFNg+	M6.5: 2wks post 4th vacc	M6.5
119-006	T2	11	CD8+	0	FH	IFNg+	M6.5: 2wks post 4th vacc	M6.5
119-052	T1	6	CD4+	0	FH	IFNg+	M1.5: 2wks post 2nd vacc	M1.5
119-052	T1	6	CD8+	0	FH	IFNg+	M1.5: 2wks post 2nd vacc	M1.5
119-052	T1	11	CD4+	0	FH	IFNg+	M6.5: 2wks post 4th vacc	M6.5
119-052	T1	11	CD8+	1	FH	IFNg+	M6.5: 2wks post 4th vacc	M6.5
119-081	T2	6	CD4+	1	FH	IFNg+	M1.5: 2wks post 2nd vacc	M1.5
119-081	T2	6	CD8+	0	FH	IFNg+	M1.5: 2wks post 2nd vacc	M1.5
119-010	T2	6	CD4+	0	FH	IFNg+	M1.5: 2wks post 2nd vacc	M1.5
119-010	T2	6	CD8+	0	FH	IFNg+	M1.5: 2wks post 2nd vacc	M1.5
119-010	T2	11	CD4+	0	FH	IFNg+	M6.5: 2wks post 4th vacc	M6.5
119-010	T2	11	CD8+	1	FH	IFNg+	M6.5: 2wks post 4th vacc	M6.5
119-048	T2	6	CD4+	0	FH	IFNg+	M1.5: 2wks post 2nd vacc	M1.5
119-048	T2	6	CD8+	0	FH	IFNg+	M1.5: 2wks post 2nd vacc	M1.5
119-048	T2	11	CD4+	0	FH	IFNg+	M6.5: 2wks post 4th vacc	M6.5
119-048	T2	11	CD8+	0	FH	IFNg+	M6.5: 2wks post 4th vacc	M6.5
119-129	T2	6	CD4+	1	FH	IFNg+	M1.5: 2wks post 2nd vacc	M1.5
119-129	T2	6	CD8+	0	FH	IFNg+	M1.5: 2wks post 2nd vacc	M1.5
119-129	T2	11	CD4+	1	FH	IFNg+	M6.5: 2wks post 4th vacc	M6.5
119-129	T2	11	CD8+	0	FH	IFNg+	M6.5: 2wks post 4th vacc	M6.5
119-011	T1	6	CD4+	0	FH	IFNg+	M1.5: 2wks post 2nd vacc	M1.5
119-011	T1	6	CD8+	0	FH	IFNg+	M1.5: 2wks post 2nd vacc	M1.5
119-011	T1	11	CD4+	0	FH	IFNg+	M6.5: 2wks post 4th vacc	M6.5
119-011	T1	11	CD8+	0	FH	IFNg+	M6.5: 2wks post 4th vacc	M6.5
119-076	T1	6	CD4+	0	FH	IFNg+	M1.5: 2wks post 2nd vacc	M1.5
119-076	T1	6	CD8+	0	FH	IFNg+	M1.5: 2wks post 2nd vacc	M1.5
119-076	T1	11	CD4+	1	FH	IFNg+	M6.5: 2wks post 4th vacc	M6.5
119-076	T1	11	CD8+	0	FH	IFNg+	M6.5: 2wks post 4th vacc	M6.5
119-070	T2	6	CD4+	0	FH	IFNg+	M1.5: 2wks post 2nd vacc	M1.5
119-070	T2	6	CD8+	0	FH	IFNg+	M1.5: 2wks post 2nd vacc	M1.5
119-070	T2	11	CD4+	0	FH	IFNg+	M6.5: 2wks post 4th vacc	M6.5
119-070	T2	11	CD8+	0	FH	IFNg+	M6.5: 2wks post 4th vacc	M6.5
119-135	T1	6	CD4+	0	FH	IFNg+	M1.5: 2wks post 2nd vacc	M1.5
119-135	T1	6	CD8+	0	FH	IFNg+	M1.5: 2wks post 2nd vacc	M1.5
119-135	T1	11	CD4+	1	FH	IFNg+	M6.5: 2wks post 4th vacc	M6.5
119-135	T1	11	CD8+	0	FH	IFNg+	M6.5: 2wks post 4th vacc	M6.5
119-045	T2	6	CD4+	2	FH	IFNg+	M1.5: 2wks post 2nd vacc	M1.5
119-045	T2	6	CD8+	0	FH	IFNg+	M1.5: 2wks post 2nd vacc	M1.5
119-045	T2	11	CD4+	1	FH	IFNg+	M6.5: 2wks post 4th vacc	M6.5
119-045	T2	11	CD8+	0	FH	IFNg+	M6.5: 2wks post 4th vacc	M6.5
119-127	T1	6	CD4+	1	FH	IFNg+	M1.5: 2wks post 2nd vacc	M1.5
119-127	T1	6	CD8+	1	FH	IFNg+	M1.5: 2wks post 2nd vacc	M1.5
119-127	T1	11	CD4+	1	FH	IFNg+	M6.5: 2wks post 4th vacc	M6.5
119-127	T1	11	CD8+	1	FH	IFNg+	M6.5: 2wks post 4th vacc	M6.5
119-099	T2	6	CD4+	1	FH	IFNg+	M1.5: 2wks post 2nd vacc	M1.5
119-099	T2	6	CD8+	2	FH	IFNg+	M1.5: 2wks post 2nd vacc	M1.5
119-099	T2	11	CD4+	1	FH	IFNg+	M6.5: 2wks post 4th vacc	M6.5
119-099	T2	11	CD8+	3	FH	IFNg+	M6.5: 2wks post 4th vacc	M6.5
119-109	T1	6	CD4+	0	FH	IFNg+	M1.5: 2wks post 2nd vacc	M1.5
119-109	T1	6	CD8+	0	FH	IFNg+	M1.5: 2wks post 2nd vacc	M1.5
119-109	T1	11	CD4+	0	FH	IFNg+	M6.5: 2wks post 4th vacc	M6.5
119-109	T1	11	CD8+	0	FH	IFNg+	M6.5: 2wks post 4th vacc	M6.5
119-059	T1	6	CD4+	0	FH	IFNg+	M1.5: 2wks post 2nd vacc	M1.5
119-059	T1	6	CD8+	0	FH	IFNg+	M1.5: 2wks post 2nd vacc	M1.5
119-059	T1	11	CD4+	2	FH	IFNg+	M6.5: 2wks post 4th vacc	M6.5
119-059	T1	11	CD8+	0	FH	IFNg+	M6.5: 2wks post 4th vacc	M6.5
119-024	T1	6	CD4+	0	FH	IFNg+	M1.5: 2wks post 2nd vacc	M1.5
119-024	T1	6	CD8+	0	FH	IFNg+	M1.5: 2wks post 2nd vacc	M1.5
119-024	T1	11	CD4+	0	FH	IFNg+	M6.5: 2wks post 4th vacc	M6.5
119-024	T1	11	CD8+	0	FH	IFNg+	M6.5: 2wks post 4th vacc	M6.5
119-055	T2	6	Overall	0	FH	IFNg+	M1.5: 2wks post 2nd vacc	M1.5
119-055	T2	11	Overall	0	FH	IFNg+	M6.5: 2wks post 4th vacc	M6.5
119-122	T1	6	Overall	0	FH	IFNg+	M1.5: 2wks post 2nd vacc	M1.5
119-122	T1	11	Overall	3	FH	IFNg+	M6.5: 2wks post 4th vacc	M6.5
119-084	T2	6	Overall	0	FH	IFNg+	M1.5: 2wks post 2nd vacc	M1.5
119-084	T2	11	Overall	0	FH	IFNg+	M6.5: 2wks post 4th vacc	M6.5
119-073	T2	6	Overall	0	FH	IFNg+	M1.5: 2wks post 2nd vacc	M1.5
119-073	T2	11	Overall	0	FH	IFNg+	M6.5: 2wks post 4th vacc	M6.5
119-149	T2	6	Overall	0	FH	IFNg+	M1.5: 2wks post 2nd vacc	M1.5
119-149	T2	11	Overall	0	FH	IFNg+	M6.5: 2wks post 4th vacc	M6.5
119-013	T1	6	Overall	0	FH	IFNg+	M1.5: 2wks post 2nd vacc	M1.5
119-013	T1	11	Overall	2	FH	IFNg+	M6.5: 2wks post 4th vacc	M6.5
119-098	T1	6	Overall	0	FH	IFNg+	M1.5: 2wks post 2nd vacc	M1.5
119-098	T1	11	Overall	1	FH	IFNg+	M6.5: 2wks post 4th vacc	M6.5
119-003	T2	11	Overall	0	FH	IFNg+	M6.5: 2wks post 4th vacc	M6.5
119-032	T1	6	Overall	0	FH	IFNg+	M1.5: 2wks post 2nd vacc	M1.5
119-032	T1	11	Overall	0	FH	IFNg+	M6.5: 2wks post 4th vacc	M6.5
119-074	T2	6	Overall	0	FH	IFNg+	M1.5: 2wks post 2nd vacc	M1.5
119-079	T1	6	Overall	0	FH	IFNg+	M1.5: 2wks post 2nd vacc	M1.5
119-079	T1	11	Overall	0	FH	IFNg+	M6.5: 2wks post 4th vacc	M6.5
119-036	T1	6	Overall	1	FH	IFNg+	M1.5: 2wks post 2nd vacc	M1.5
119-114	T2	6	Overall	0	FH	IFNg+	M1.5: 2wks post 2nd vacc	M1.5
119-114	T2	11	Overall	0	FH	IFNg+	M6.5: 2wks post 4th vacc	M6.5
119-088	T2	6	Overall	2	FH	IFNg+	M1.5: 2wks post 2nd vacc	M1.5
119-088	T2	11	Overall	1	FH	IFNg+	M6.5: 2wks post 4th vacc	M6.5
119-082	T1	11	Overall	1	FH	IFNg+	M6.5: 2wks post 4th vacc	M6.5
119-018	T1	6	Overall	0	FH	IFNg+	M1.5: 2wks post 2nd vacc	M1.5
119-018	T1	11	Overall	1	FH	IFNg+	M6.5: 2wks post 4th vacc	M6.5
119-143	T2	6	Overall	0	FH	IFNg+	M1.5: 2wks post 2nd vacc	M1.5
119-143	T2	11	Overall	1	FH	IFNg+	M6.5: 2wks post 4th vacc	M6.5
119-091	T2	6	Overall	1	FH	IFNg+	M1.5: 2wks post 2nd vacc	M1.5
119-091	T2	11	Overall	1	FH	IFNg+	M6.5: 2wks post 4th vacc	M6.5
119-026	T1	6	Overall	0	FH	IFNg+	M1.5: 2wks post 2nd vacc	M1.5
119-026	T1	11	Overall	1	FH	IFNg+	M6.5: 2wks post 4th vacc	M6.5
119-080	T2	6	Overall	0	FH	IFNg+	M1.5: 2wks post 2nd vacc	M1.5
119-080	T2	11	Overall	0	FH	IFNg+	M6.5: 2wks post 4th vacc	M6.5
119-133	T2	6	Overall	1	FH	IFNg+	M1.5: 2wks post 2nd vacc	M1.5
119-133	T2	11	Overall	1	FH	IFNg+	M6.5: 2wks post 4th vacc	M6.5
119-108	T1	6	Overall	0	FH	IFNg+	M1.5: 2wks post 2nd vacc	M1.5
119-108	T1	11	Overall	0	FH	IFNg+	M6.5: 2wks post 4th vacc	M6.5
119-083	T1	6	Overall	0	FH	IFNg+	M1.5: 2wks post 2nd vacc	M1.5
119-083	T1	11	Overall	1	FH	IFNg+	M6.5: 2wks post 4th vacc	M6.5
119-138	T1	6	Overall	3	FH	IFNg+	M1.5: 2wks post 2nd vacc	M1.5
119-138	T1	11	Overall	5	FH	IFNg+	M6.5: 2wks post 4th vacc	M6.5
119-023	T1	6	Overall	0	FH	IFNg+	M1.5: 2wks post 2nd vacc	M1.5
119-087	T2	6	Overall	1	FH	IFNg+	M1.5: 2wks post 2nd vacc	M1.5
119-087	T2	11	Overall	0	FH	IFNg+	M6.5: 2wks post 4th vacc	M6.5
119-145	T1	6	Overall	0	FH	IFNg+	M1.5: 2wks post 2nd vacc	M1.5
119-145	T1	11	Overall	0	FH	IFNg+	M6.5: 2wks post 4th vacc	M6.5
119-046	T2	6	Overall	1	FH	IFNg+	M1.5: 2wks post 2nd vacc	M1.5
119-046	T2	11	Overall	0	FH	IFNg+	M6.5: 2wks post 4th vacc	M6.5
119-028	T2	6	Overall	0	FH	IFNg+	M1.5: 2wks post 2nd vacc	M1.5
119-028	T2	11	Overall	0	FH	IFNg+	M6.5: 2wks post 4th vacc	M6.5
119-105	T1	6	Overall	0	FH	IFNg+	M1.5: 2wks post 2nd vacc	M1.5
119-105	T1	11	Overall	0	FH	IFNg+	M6.5: 2wks post 4th vacc	M6.5
119-009	T2	6	Overall	1	FH	IFNg+	M1.5: 2wks post 2nd vacc	M1.5
119-009	T2	11	Overall	1	FH	IFNg+	M6.5: 2wks post 4th vacc	M6.5
119-110	T1	6	Overall	1	FH	IFNg+	M1.5: 2wks post 2nd vacc	M1.5
119-110	T1	11	Overall	3	FH	IFNg+	M6.5: 2wks post 4th vacc	M6.5
119-117	T2	6	Overall	0	FH	IFNg+	M1.5: 2wks post 2nd vacc	M1.5
119-117	T2	11	Overall	0	FH	IFNg+	M6.5: 2wks post 4th vacc	M6.5
119-006	T2	6	Overall	0	FH	IFNg+	M1.5: 2wks post 2nd vacc	M1.5
119-006	T2	11	Overall	0	FH	IFNg+	M6.5: 2wks post 4th vacc	M6.5
119-052	T1	6	Overall	0	FH	IFNg+	M1.5: 2wks post 2nd vacc	M1.5
119-052	T1	11	Overall	1	FH	IFNg+	M6.5: 2wks post 4th vacc	M6.5
119-081	T2	6	Overall	1	FH	IFNg+	M1.5: 2wks post 2nd vacc	M1.5
119-010	T2	6	Overall	0	FH	IFNg+	M1.5: 2wks post 2nd vacc	M1.5
119-010	T2	11	Overall	1	FH	IFNg+	M6.5: 2wks post 4th vacc	M6.5
119-048	T2	6	Overall	0	FH	IFNg+	M1.5: 2wks post 2nd vacc	M1.5
119-048	T2	11	Overall	0	FH	IFNg+	M6.5: 2wks post 4th vacc	M6.5
119-129	T2	6	Overall	1	FH	IFNg+	M1.5: 2wks post 2nd vacc	M1.5
119-129	T2	11	Overall	1	FH	IFNg+	M6.5: 2wks post 4th vacc	M6.5
119-011	T1	6	Overall	0	FH	IFNg+	M1.5: 2wks post 2nd vacc	M1.5
119-011	T1	11	Overall	0	FH	IFNg+	M6.5: 2wks post 4th vacc	M6.5
119-076	T1	6	Overall	0	FH	IFNg+	M1.5: 2wks post 2nd vacc	M1.5
119-076	T1	11	Overall	1	FH	IFNg+	M6.5: 2wks post 4th vacc	M6.5
119-070	T2	6	Overall	0	FH	IFNg+	M1.5: 2wks post 2nd vacc	M1.5
119-070	T2	11	Overall	0	FH	IFNg+	M6.5: 2wks post 4th vacc	M6.5
119-135	T1	6	Overall	0	FH	IFNg+	M1.5: 2wks post 2nd vacc	M1.5
119-135	T1	11	Overall	1	FH	IFNg+	M6.5: 2wks post 4th vacc	M6.5
119-045	T2	6	Overall	2	FH	IFNg+	M1.5: 2wks post 2nd vacc	M1.5
119-045	T2	11	Overall	1	FH	IFNg+	M6.5: 2wks post 4th vacc	M6.5
119-127	T1	6	Overall	2	FH	IFNg+	M1.5: 2wks post 2nd vacc	M1.5
119-127	T1	11	Overall	2	FH	IFNg+	M6.5: 2wks post 4th vacc	M6.5
119-099	T2	6	Overall	3	FH	IFNg+	M1.5: 2wks post 2nd vacc	M1.5
119-099	T2	11	Overall	4	FH	IFNg+	M6.5: 2wks post 4th vacc	M6.5
119-109	T1	6	Overall	0	FH	IFNg+	M1.5: 2wks post 2nd vacc	M1.5
119-109	T1	11	Overall	0	FH	IFNg+	M6.5: 2wks post 4th vacc	M6.5
119-059	T1	6	Overall	0	FH	IFNg+	M1.5: 2wks post 2nd vacc	M1.5
119-059	T1	11	Overall	2	FH	IFNg+	M6.5: 2wks post 4th vacc	M6.5
119-024	T1	6	Overall	0	FH	IFNg+	M1.5: 2wks post 2nd vacc	M1.5
119-024	T1	11	Overall	0	FH	IFNg+	M6.5: 2wks post 4th vacc	M6.5

## Sheet: Figure 4
PROTOCOL	ASSAY	PUB_ID	RX_CODE	RX_LABEL	VISITNO	VISITDAY	VISITMON	VISIT_LABEL	TCELLSUB	CYTOKINE	ANTIGEN	PCTPOS_ADJ	RESPONSE
119	ICS_EMP	119-055	T2	D/D/D/D p55	11	182	6.5	2 weeks post 4th vacc	CD4+	IFNg+	Gag CE 7	-0.0180426	0
119	ICS_EMP	119-055	T2	D/D/D/D p55	11	182	6.5	2 weeks post 4th vacc	CD4+	IFNg+	Gag CE 4	-0.00579685	0
119	ICS_EMP	119-055	T2	D/D/D/D p55	11	182	6.5	2 weeks post 4th vacc	CD4+	IFNg+	Gag CE 6	-0.0106818	0
119	ICS_EMP	119-055	T2	D/D/D/D p55	11	182	6.5	2 weeks post 4th vacc	CD4+	IFNg+	Gag CE 2	-0.0195783	0
119	ICS_EMP	119-055	T2	D/D/D/D p55	11	182	6.5	2 weeks post 4th vacc	CD4+	IFNg+	Gag CE 3	-0.0144805	0
119	ICS_EMP	119-055	T2	D/D/D/D p55	11	182	6.5	2 weeks post 4th vacc	CD4+	IFNg+	Gag CE 5	-0.0035888	0
119	ICS_EMP	119-055	T2	D/D/D/D p55	11	182	6.5	2 weeks post 4th vacc	CD4+	IFNg+	Gag CE 1	-0.0150012	0
119	ICS_EMP	119-122	T1	D/D/D+D/D+D p24+p55	11	182	6.5	2 weeks post 4th vacc	CD4+	IFNg+	Gag CE 7	0.00019773	0
119	ICS_EMP	119-122	T1	D/D/D+D/D+D p24+p55	11	182	6.5	2 weeks post 4th vacc	CD4+	IFNg+	Gag CE 5	0.00792848	0
119	ICS_EMP	119-122	T1	D/D/D+D/D+D p24+p55	11	182	6.5	2 weeks post 4th vacc	CD4+	IFNg+	Gag CE 1	0.00066239	0
119	ICS_EMP	119-122	T1	D/D/D+D/D+D p24+p55	11	182	6.5	2 weeks post 4th vacc	CD4+	IFNg+	Gag CE 6	0.0343739	1
119	ICS_EMP	119-122	T1	D/D/D+D/D+D p24+p55	11	182	6.5	2 weeks post 4th vacc	CD4+	IFNg+	Gag CE 3	0.0135165	0
119	ICS_EMP	119-122	T1	D/D/D+D/D+D p24+p55	11	182	6.5	2 weeks post 4th vacc	CD4+	IFNg+	Gag CE 4	-0.00033739	0
119	ICS_EMP	119-122	T1	D/D/D+D/D+D p24+p55	11	182	6.5	2 weeks post 4th vacc	CD4+	IFNg+	Gag CE 2	0.0100521	0
119	ICS_EMP	119-084	T2	D/D/D/D p55	6	42	1.5	2 weeks post 2nd vacc	CD4+	IFNg+	Gag CE 1	0.00154468	0
119	ICS_EMP	119-084	T2	D/D/D/D p55	6	42	1.5	2 weeks post 2nd vacc	CD4+	IFNg+	Gag CE 6	0.0121623	0
119	ICS_EMP	119-084	T2	D/D/D/D p55	6	42	1.5	2 weeks post 2nd vacc	CD4+	IFNg+	Gag CE 4	0.00015637	0
119	ICS_EMP	119-084	T2	D/D/D/D p55	11	182	6.5	2 weeks post 4th vacc	CD4+	IFNg+	Gag CE 6	0.00213286	0
119	ICS_EMP	119-084	T2	D/D/D/D p55	6	42	1.5	2 weeks post 2nd vacc	CD4+	IFNg+	Gag CE 7	0.00175873	0
119	ICS_EMP	119-084	T2	D/D/D/D p55	11	182	6.5	2 weeks post 4th vacc	CD4+	IFNg+	Gag CE 5	0.00228787	0
119	ICS_EMP	119-084	T2	D/D/D/D p55	6	42	1.5	2 weeks post 2nd vacc	CD4+	IFNg+	Gag CE 2	-0.00115019	0
119	ICS_EMP	119-084	T2	D/D/D/D p55	11	182	6.5	2 weeks post 4th vacc	CD4+	IFNg+	Gag CE 3	-0.00204578	0
119	ICS_EMP	119-084	T2	D/D/D/D p55	11	182	6.5	2 weeks post 4th vacc	CD4+	IFNg+	Gag CE 1	-0.00091573	0
119	ICS_EMP	119-084	T2	D/D/D/D p55	11	182	6.5	2 weeks post 4th vacc	CD4+	IFNg+	Gag CE 2	0.00337974	0
119	ICS_EMP	119-084	T2	D/D/D/D p55	11	182	6.5	2 weeks post 4th vacc	CD4+	IFNg+	Gag CE 4	-0.00092304	0
119	ICS_EMP	119-084	T2	D/D/D/D p55	6	42	1.5	2 weeks post 2nd vacc	CD4+	IFNg+	Gag CE 3	0.00120325	0
119	ICS_EMP	119-084	T2	D/D/D/D p55	6	42	1.5	2 weeks post 2nd vacc	CD4+	IFNg+	Gag CE 5	0.0102527	0
119	ICS_EMP	119-084	T2	D/D/D/D p55	11	182	6.5	2 weeks post 4th vacc	CD4+	IFNg+	Gag CE 7	0.00150649	0
119	ICS_EMP	119-073	T2	D/D/D/D p55	11	182	6.5	2 weeks post 4th vacc	CD4+	IFNg+	Gag CE 2	-0.00160249	0
119	ICS_EMP	119-073	T2	D/D/D/D p55	11	182	6.5	2 weeks post 4th vacc	CD4+	IFNg+	Gag CE 7	-0.00169376	0
119	ICS_EMP	119-073	T2	D/D/D/D p55	6	42	1.5	2 weeks post 2nd vacc	CD4+	IFNg+	Gag CE 2	0.00051872	0
119	ICS_EMP	119-073	T2	D/D/D/D p55	11	182	6.5	2 weeks post 4th vacc	CD4+	IFNg+	Gag CE 5	0.0138386	0
119	ICS_EMP	119-073	T2	D/D/D/D p55	6	42	1.5	2 weeks post 2nd vacc	CD4+	IFNg+	Gag CE 5	0.00393225	0
119	ICS_EMP	119-073	T2	D/D/D/D p55	6	42	1.5	2 weeks post 2nd vacc	CD4+	IFNg+	Gag CE 1	-0.00534844	0
119	ICS_EMP	119-073	T2	D/D/D/D p55	11	182	6.5	2 weeks post 4th vacc	CD4+	IFNg+	Gag CE 4	0.00777748	0
119	ICS_EMP	119-073	T2	D/D/D/D p55	6	42	1.5	2 weeks post 2nd vacc	CD4+	IFNg+	Gag CE 6	0.0128599	0
119	ICS_EMP	119-073	T2	D/D/D/D p55	6	42	1.5	2 weeks post 2nd vacc	CD4+	IFNg+	Gag CE 7	-0.00238625	0
119	ICS_EMP	119-073	T2	D/D/D/D p55	6	42	1.5	2 weeks post 2nd vacc	CD4+	IFNg+	Gag CE 4	0.00642343	0
119	ICS_EMP	119-073	T2	D/D/D/D p55	11	182	6.5	2 weeks post 4th vacc	CD4+	IFNg+	Gag CE 6	0.0059274	0
119	ICS_EMP	119-073	T2	D/D/D/D p55	11	182	6.5	2 weeks post 4th vacc	CD4+	IFNg+	Gag CE 3	0.00051338	0
119	ICS_EMP	119-073	T2	D/D/D/D p55	11	182	6.5	2 weeks post 4th vacc	CD4+	IFNg+	Gag CE 1	-0.00045996	0
119	ICS_EMP	119-073	T2	D/D/D/D p55	6	42	1.5	2 weeks post 2nd vacc	CD4+	IFNg+	Gag CE 3	-0.00271405	0
119	ICS_EMP	119-149	T2	D/D/D/D p55	11	182	6.5	2 weeks post 4th vacc	CD4+	IFNg+	Gag CE 6	-0.0083224	0
119	ICS_EMP	119-149	T2	D/D/D/D p55	11	182	6.5	2 weeks post 4th vacc	CD4+	IFNg+	Gag CE 1	-0.00970355	0
119	ICS_EMP	119-149	T2	D/D/D/D p55	11	182	6.5	2 weeks post 4th vacc	CD4+	IFNg+	Gag CE 5	0.0250837	0
119	ICS_EMP	119-149	T2	D/D/D/D p55	11	182	6.5	2 weeks post 4th vacc	CD4+	IFNg+	Gag CE 2	0.010917	0
119	ICS_EMP	119-149	T2	D/D/D/D p55	11	182	6.5	2 weeks post 4th vacc	CD4+	IFNg+	Gag CE 3	-0.00841477	0
119	ICS_EMP	119-149	T2	D/D/D/D p55	11	182	6.5	2 weeks post 4th vacc	CD4+	IFNg+	Gag CE 4	-0.0112882	0
119	ICS_EMP	119-149	T2	D/D/D/D p55	11	182	6.5	2 weeks post 4th vacc	CD4+	IFNg+	Gag CE 7	-0.0076872	0
119	ICS_EMP	119-013	T1	D/D/D+D/D+D p24+p55	11	182	6.5	2 weeks post 4th vacc	CD4+	IFNg+	Gag CE 2	0.00132224	0
119	ICS_EMP	119-013	T1	D/D/D+D/D+D p24+p55	11	182	6.5	2 weeks post 4th vacc	CD4+	IFNg+	Gag CE 6	0.00550983	0
119	ICS_EMP	119-013	T1	D/D/D+D/D+D p24+p55	11	182	6.5	2 weeks post 4th vacc	CD4+	IFNg+	Gag CE 7	0.00017798	0
119	ICS_EMP	119-013	T1	D/D/D+D/D+D p24+p55	11	182	6.5	2 weeks post 4th vacc	CD4+	IFNg+	Gag CE 3	-0.00141078	0
119	ICS_EMP	119-013	T1	D/D/D+D/D+D p24+p55	11	182	6.5	2 weeks post 4th vacc	CD4+	IFNg+	Gag CE 1	0.00952326	0
119	ICS_EMP	119-013	T1	D/D/D+D/D+D p24+p55	11	182	6.5	2 weeks post 4th vacc	CD4+	IFNg+	Gag CE 4	0.00147944	0
119	ICS_EMP	119-013	T1	D/D/D+D/D+D p24+p55	11	182	6.5	2 weeks post 4th vacc	CD4+	IFNg+	Gag CE 5	0.0235664	0
119	ICS_EMP	119-098	T1	D/D/D+D/D+D p24+p55	11	182	6.5	2 weeks post 4th vacc	CD4+	IFNg+	Gag CE 4	0.0118117	0
119	ICS_EMP	119-098	T1	D/D/D+D/D+D p24+p55	11	182	6.5	2 weeks post 4th vacc	CD4+	IFNg+	Gag CE 6	0.02038	0
119	ICS_EMP	119-098	T1	D/D/D+D/D+D p24+p55	11	182	6.5	2 weeks post 4th vacc	CD4+	IFNg+	Gag CE 5	0.0348554	1
119	ICS_EMP	119-098	T1	D/D/D+D/D+D p24+p55	11	182	6.5	2 weeks post 4th vacc	CD4+	IFNg+	Gag CE 7	-7.087e-05	0
119	ICS_EMP	119-098	T1	D/D/D+D/D+D p24+p55	11	182	6.5	2 weeks post 4th vacc	CD4+	IFNg+	Gag CE 1	0.00502181	0
119	ICS_EMP	119-098	T1	D/D/D+D/D+D p24+p55	11	182	6.5	2 weeks post 4th vacc	CD4+	IFNg+	Gag CE 2	0.0164071	0
119	ICS_EMP	119-098	T1	D/D/D+D/D+D p24+p55	11	182	6.5	2 weeks post 4th vacc	CD4+	IFNg+	Gag CE 3	-2.381e-05	0
119	ICS_EMP	119-032	T1	D/D/D+D/D+D p24+p55	11	182	6.5	2 weeks post 4th vacc	CD4+	IFNg+	Gag CE 7	-0.00480985	0
119	ICS_EMP	119-032	T1	D/D/D+D/D+D p24+p55	11	182	6.5	2 weeks post 4th vacc	CD4+	IFNg+	Gag CE 3	-0.00340956	0
119	ICS_EMP	119-032	T1	D/D/D+D/D+D p24+p55	11	182	6.5	2 weeks post 4th vacc	CD4+	IFNg+	Gag CE 2	-0.00348933	0
119	ICS_EMP	119-032	T1	D/D/D+D/D+D p24+p55	11	182	6.5	2 weeks post 4th vacc	CD4+	IFNg+	Gag CE 1	-0.00473635	0
119	ICS_EMP	119-032	T1	D/D/D+D/D+D p24+p55	11	182	6.5	2 weeks post 4th vacc	CD4+	IFNg+	Gag CE 6	-0.00059298	0
119	ICS_EMP	119-032	T1	D/D/D+D/D+D p24+p55	11	182	6.5	2 weeks post 4th vacc	CD4+	IFNg+	Gag CE 4	0.010946	0
119	ICS_EMP	119-032	T1	D/D/D+D/D+D p24+p55	11	182	6.5	2 weeks post 4th vacc	CD4+	IFNg+	Gag CE 5	-0.00544133	0
119	ICS_EMP	119-074	T2	D/D/D/D p55	6	42	1.5	2 weeks post 2nd vacc	CD4+	IFNg+	Gag CE 7	-0.00493137	0
119	ICS_EMP	119-074	T2	D/D/D/D p55	6	42	1.5	2 weeks post 2nd vacc	CD4+	IFNg+	Gag CE 6	0.0127939	0
119	ICS_EMP	119-074	T2	D/D/D/D p55	6	42	1.5	2 weeks post 2nd vacc	CD4+	IFNg+	Gag CE 5	0.00497518	0
119	ICS_EMP	119-074	T2	D/D/D/D p55	6	42	1.5	2 weeks post 2nd vacc	CD4+	IFNg+	Gag CE 3	0.00296279	0
119	ICS_EMP	119-074	T2	D/D/D/D p55	6	42	1.5	2 weeks post 2nd vacc	CD4+	IFNg+	Gag CE 1	-0.00197038	0
119	ICS_EMP	119-074	T2	D/D/D/D p55	6	42	1.5	2 weeks post 2nd vacc	CD4+	IFNg+	Gag CE 4	-0.00068695	0
119	ICS_EMP	119-074	T2	D/D/D/D p55	6	42	1.5	2 weeks post 2nd vacc	CD4+	IFNg+	Gag CE 2	0.0011869	0
119	ICS_EMP	119-036	T1	D/D/D+D/D+D p24+p55	6	42	1.5	2 weeks post 2nd vacc	CD4+	IFNg+	Gag CE 4	0.00440162	0
119	ICS_EMP	119-036	T1	D/D/D+D/D+D p24+p55	6	42	1.5	2 weeks post 2nd vacc	CD4+	IFNg+	Gag CE 7	0.00594535	0
119	ICS_EMP	119-036	T1	D/D/D+D/D+D p24+p55	6	42	1.5	2 weeks post 2nd vacc	CD4+	IFNg+	Gag CE 6	-0.00548578	0
119	ICS_EMP	119-036	T1	D/D/D+D/D+D p24+p55	6	42	1.5	2 weeks post 2nd vacc	CD4+	IFNg+	Gag CE 5	0.0434745	1
119	ICS_EMP	119-036	T1	D/D/D+D/D+D p24+p55	6	42	1.5	2 weeks post 2nd vacc	CD4+	IFNg+	Gag CE 3	-0.00403246	0
119	ICS_EMP	119-036	T1	D/D/D+D/D+D p24+p55	6	42	1.5	2 weeks post 2nd vacc	CD4+	IFNg+	Gag CE 1	-0.00567712	0
119	ICS_EMP	119-036	T1	D/D/D+D/D+D p24+p55	6	42	1.5	2 weeks post 2nd vacc	CD4+	IFNg+	Gag CE 2	-0.00258433	0
119	ICS_EMP	119-114	T2	D/D/D/D p55	11	182	6.5	2 weeks post 4th vacc	CD4+	IFNg+	Gag CE 7	0.00301025	0
119	ICS_EMP	119-114	T2	D/D/D/D p55	11	182	6.5	2 weeks post 4th vacc	CD4+	IFNg+	Gag CE 6	0.00644455	0
119	ICS_EMP	119-114	T2	D/D/D/D p55	11	182	6.5	2 weeks post 4th vacc	CD4+	IFNg+	Gag CE 5	0.0120179	0
119	ICS_EMP	119-114	T2	D/D/D/D p55	11	182	6.5	2 weeks post 4th vacc	CD4+	IFNg+	Gag CE 2	0.0029691	0
119	ICS_EMP	119-114	T2	D/D/D/D p55	11	182	6.5	2 weeks post 4th vacc	CD4+	IFNg+	Gag CE 1	0.00573677	0
119	ICS_EMP	119-114	T2	D/D/D/D p55	6	42	1.5	2 weeks post 2nd vacc	CD4+	IFNg+	Gag CE 3	0.00095842	0
119	ICS_EMP	119-114	T2	D/D/D/D p55	6	42	1.5	2 weeks post 2nd vacc	CD4+	IFNg+	Gag CE 4	0.00070536	0
119	ICS_EMP	119-114	T2	D/D/D/D p55	6	42	1.5	2 weeks post 2nd vacc	CD4+	IFNg+	Gag CE 7	0.00197063	0
119	ICS_EMP	119-114	T2	D/D/D/D p55	6	42	1.5	2 weeks post 2nd vacc	CD4+	IFNg+	Gag CE 6	0.0172931	0
119	ICS_EMP	119-114	T2	D/D/D/D p55	6	42	1.5	2 weeks post 2nd vacc	CD4+	IFNg+	Gag CE 5	0.00693234	0
119	ICS_EMP	119-114	T2	D/D/D/D p55	6	42	1.5	2 weeks post 2nd vacc	CD4+	IFNg+	Gag CE 2	0.00598082	0
119	ICS_EMP	119-114	T2	D/D/D/D p55	6	42	1.5	2 weeks post 2nd vacc	CD4+	IFNg+	Gag CE 1	0.00746804	0
119	ICS_EMP	119-114	T2	D/D/D/D p55	11	182	6.5	2 weeks post 4th vacc	CD4+	IFNg+	Gag CE 3	-0.00047285	0
119	ICS_EMP	119-114	T2	D/D/D/D p55	11	182	6.5	2 weeks post 4th vacc	CD4+	IFNg+	Gag CE 4	-0.0026533	0
119	ICS_EMP	119-088	T2	D/D/D/D p55	6	42	1.5	2 weeks post 2nd vacc	CD4+	IFNg+	Gag CE 7	-0.00602283	0
119	ICS_EMP	119-088	T2	D/D/D/D p55	6	42	1.5	2 weeks post 2nd vacc	CD4+	IFNg+	Gag CE 6	0.0144445	0
119	ICS_EMP	119-088	T2	D/D/D/D p55	6	42	1.5	2 weeks post 2nd vacc	CD4+	IFNg+	Gag CE 5	-0.00090497	0
119	ICS_EMP	119-088	T2	D/D/D/D p55	6	42	1.5	2 weeks post 2nd vacc	CD4+	IFNg+	Gag CE 3	0.00016935	0
119	ICS_EMP	119-088	T2	D/D/D/D p55	6	42	1.5	2 weeks post 2nd vacc	CD4+	IFNg+	Gag CE 1	0.00252037	0
119	ICS_EMP	119-088	T2	D/D/D/D p55	6	42	1.5	2 weeks post 2nd vacc	CD4+	IFNg+	Gag CE 2	0.00311336	0
119	ICS_EMP	119-088	T2	D/D/D/D p55	6	42	1.5	2 weeks post 2nd vacc	CD4+	IFNg+	Gag CE 4	0.0185013	0
119	ICS_EMP	119-088	T2	D/D/D/D p55	11	182	6.5	2 weeks post 4th vacc	CD4+	IFNg+	Gag CE 6	-0.00289437	0
119	ICS_EMP	119-088	T2	D/D/D/D p55	11	182	6.5	2 weeks post 4th vacc	CD4+	IFNg+	Gag CE 4	0.00840611	0
119	ICS_EMP	119-088	T2	D/D/D/D p55	11	182	6.5	2 weeks post 4th vacc	CD4+	IFNg+	Gag CE 5	-0.0174393	0
119	ICS_EMP	119-088	T2	D/D/D/D p55	11	182	6.5	2 weeks post 4th vacc	CD4+	IFNg+	Gag CE 7	-0.0142897	0
119	ICS_EMP	119-088	T2	D/D/D/D p55	11	182	6.5	2 weeks post 4th vacc	CD4+	IFNg+	Gag CE 3	-0.0178279	0
119	ICS_EMP	119-088	T2	D/D/D/D p55	11	182	6.5	2 weeks post 4th vacc	CD4+	IFNg+	Gag CE 2	-0.00640802	0
119	ICS_EMP	119-088	T2	D/D/D/D p55	11	182	6.5	2 weeks post 4th vacc	CD4+	IFNg+	Gag CE 1	-0.0116308	0
119	ICS_EMP	119-082	T1	D/D/D+D/D+D p24+p55	11	182	6.5	2 weeks post 4th vacc	CD4+	IFNg+	Gag CE 4	9.033e-05	0
119	ICS_EMP	119-082	T1	D/D/D+D/D+D p24+p55	11	182	6.5	2 weeks post 4th vacc	CD4+	IFNg+	Gag CE 7	0.00508182	0
119	ICS_EMP	119-082	T1	D/D/D+D/D+D p24+p55	11	182	6.5	2 weeks post 4th vacc	CD4+	IFNg+	Gag CE 6	0.0060543	0
119	ICS_EMP	119-082	T1	D/D/D+D/D+D p24+p55	11	182	6.5	2 weeks post 4th vacc	CD4+	IFNg+	Gag CE 5	0.0482566	1
119	ICS_EMP	119-082	T1	D/D/D+D/D+D p24+p55	11	182	6.5	2 weeks post 4th vacc	CD4+	IFNg+	Gag CE 3	0.00582076	0
119	ICS_EMP	119-082	T1	D/D/D+D/D+D p24+p55	11	182	6.5	2 weeks post 4th vacc	CD4+	IFNg+	Gag CE 2	0.0297219	0
119	ICS_EMP	119-082	T1	D/D/D+D/D+D p24+p55	11	182	6.5	2 weeks post 4th vacc	CD4+	IFNg+	Gag CE 1	0.00127955	0
119	ICS_EMP	119-018	T1	D/D/D+D/D+D p24+p55	11	182	6.5	2 weeks post 4th vacc	CD4+	IFNg+	Gag CE 7	-0.00164787	0
119	ICS_EMP	119-018	T1	D/D/D+D/D+D p24+p55	11	182	6.5	2 weeks post 4th vacc	CD4+	IFNg+	Gag CE 6	0.0193724	0
119	ICS_EMP	119-018	T1	D/D/D+D/D+D p24+p55	11	182	6.5	2 weeks post 4th vacc	CD4+	IFNg+	Gag CE 5	0.0183523	0
119	ICS_EMP	119-018	T1	D/D/D+D/D+D p24+p55	11	182	6.5	2 weeks post 4th vacc	CD4+	IFNg+	Gag CE 3	0.0163179	0
119	ICS_EMP	119-018	T1	D/D/D+D/D+D p24+p55	11	182	6.5	2 weeks post 4th vacc	CD4+	IFNg+	Gag CE 2	-0.00115984	0
119	ICS_EMP	119-018	T1	D/D/D+D/D+D p24+p55	11	182	6.5	2 weeks post 4th vacc	CD4+	IFNg+	Gag CE 1	0.00113992	0
119	ICS_EMP	119-018	T1	D/D/D+D/D+D p24+p55	11	182	6.5	2 weeks post 4th vacc	CD4+	IFNg+	Gag CE 4	-0.00105128	0
119	ICS_EMP	119-143	T2	D/D/D/D p55	6	42	1.5	2 weeks post 2nd vacc	CD4+	IFNg+	Gag CE 7	-0.00137428	0
119	ICS_EMP	119-143	T2	D/D/D/D p55	6	42	1.5	2 weeks post 2nd vacc	CD4+	IFNg+	Gag CE 6	0.0205899	0
119	ICS_EMP	119-143	T2	D/D/D/D p55	6	42	1.5	2 weeks post 2nd vacc	CD4+	IFNg+	Gag CE 5	0.00163928	0
119	ICS_EMP	119-143	T2	D/D/D/D p55	6	42	1.5	2 weeks post 2nd vacc	CD4+	IFNg+	Gag CE 4	-0.00690275	0
119	ICS_EMP	119-143	T2	D/D/D/D p55	6	42	1.5	2 weeks post 2nd vacc	CD4+	IFNg+	Gag CE 3	-0.00057396	0
119	ICS_EMP	119-143	T2	D/D/D/D p55	6	42	1.5	2 weeks post 2nd vacc	CD4+	IFNg+	Gag CE 2	0.00012205	0
119	ICS_EMP	119-143	T2	D/D/D/D p55	6	42	1.5	2 weeks post 2nd vacc	CD4+	IFNg+	Gag CE 1	-0.00345128	0
119	ICS_EMP	119-143	T2	D/D/D/D p55	11	182	6.5	2 weeks post 4th vacc	CD4+	IFNg+	Gag CE 7	-0.00492146	0
119	ICS_EMP	119-143	T2	D/D/D/D p55	11	182	6.5	2 weeks post 4th vacc	CD4+	IFNg+	Gag CE 6	0.0435315	1
119	ICS_EMP	119-143	T2	D/D/D/D p55	11	182	6.5	2 weeks post 4th vacc	CD4+	IFNg+	Gag CE 5	0.00660502	0
119	ICS_EMP	119-143	T2	D/D/D/D p55	11	182	6.5	2 weeks post 4th vacc	CD4+	IFNg+	Gag CE 3	0.00528951	0
119	ICS_EMP	119-143	T2	D/D/D/D p55	11	182	6.5	2 weeks post 4th vacc	CD4+	IFNg+	Gag CE 1	0.00671447	0
119	ICS_EMP	119-143	T2	D/D/D/D p55	11	182	6.5	2 weeks post 4th vacc	CD4+	IFNg+	Gag CE 2	0.00449013	0
119	ICS_EMP	119-143	T2	D/D/D/D p55	11	182	6.5	2 weeks post 4th vacc	CD4+	IFNg+	Gag CE 4	0.00325101	0
119	ICS_EMP	119-091	T2	D/D/D/D p55	6	42	1.5	2 weeks post 2nd vacc	CD4+	IFNg+	Gag CE 5	0.0257691	0
119	ICS_EMP	119-091	T2	D/D/D/D p55	6	42	1.5	2 weeks post 2nd vacc	CD4+	IFNg+	Gag CE 4	0.00586954	0
119	ICS_EMP	119-091	T2	D/D/D/D p55	6	42	1.5	2 weeks post 2nd vacc	CD4+	IFNg+	Gag CE 3	0.0276738	0
119	ICS_EMP	119-091	T2	D/D/D/D p55	6	42	1.5	2 weeks post 2nd vacc	CD4+	IFNg+	Gag CE 2	-0.00022027	0
119	ICS_EMP	119-091	T2	D/D/D/D p55	6	42	1.5	2 weeks post 2nd vacc	CD4+	IFNg+	Gag CE 1	0.0849688	1
119	ICS_EMP	119-091	T2	D/D/D/D p55	11	182	6.5	2 weeks post 4th vacc	CD4+	IFNg+	Gag CE 7	-0.0030219	0
119	ICS_EMP	119-091	T2	D/D/D/D p55	11	182	6.5	2 weeks post 4th vacc	CD4+	IFNg+	Gag CE 6	0.0166987	0
119	ICS_EMP	119-091	T2	D/D/D/D p55	11	182	6.5	2 weeks post 4th vacc	CD4+	IFNg+	Gag CE 5	0.00801259	0
119	ICS_EMP	119-091	T2	D/D/D/D p55	11	182	6.5	2 weeks post 4th vacc	CD4+	IFNg+	Gag CE 4	0.00200653	0
119	ICS_EMP	119-091	T2	D/D/D/D p55	11	182	6.5	2 weeks post 4th vacc	CD4+	IFNg+	Gag CE 3	0.0212985	0
119	ICS_EMP	119-091	T2	D/D/D/D p55	11	182	6.5	2 weeks post 4th vacc	CD4+	IFNg+	Gag CE 2	-0.00114395	0
119	ICS_EMP	119-091	T2	D/D/D/D p55	11	182	6.5	2 weeks post 4th vacc	CD4+	IFNg+	Gag CE 1	0.0607716	1
119	ICS_EMP	119-091	T2	D/D/D/D p55	6	42	1.5	2 weeks post 2nd vacc	CD4+	IFNg+	Gag CE 7	0.00206307	0
119	ICS_EMP	119-091	T2	D/D/D/D p55	6	42	1.5	2 weeks post 2nd vacc	CD4+	IFNg+	Gag CE 6	0.0473056	0
119	ICS_EMP	119-026	T1	D/D/D+D/D+D p24+p55	11	182	6.5	2 weeks post 4th vacc	CD4+	IFNg+	Gag CE 7	0.00158741	0
119	ICS_EMP	119-026	T1	D/D/D+D/D+D p24+p55	11	182	6.5	2 weeks post 4th vacc	CD4+	IFNg+	Gag CE 6	0.0846494	1
119	ICS_EMP	119-026	T1	D/D/D+D/D+D p24+p55	11	182	6.5	2 weeks post 4th vacc	CD4+	IFNg+	Gag CE 5	0.02132	0
119	ICS_EMP	119-026	T1	D/D/D+D/D+D p24+p55	11	182	6.5	2 weeks post 4th vacc	CD4+	IFNg+	Gag CE 4	0.00313466	0
119	ICS_EMP	119-026	T1	D/D/D+D/D+D p24+p55	11	182	6.5	2 weeks post 4th vacc	CD4+	IFNg+	Gag CE 3	-0.00281532	0
119	ICS_EMP	119-026	T1	D/D/D+D/D+D p24+p55	11	182	6.5	2 weeks post 4th vacc	CD4+	IFNg+	Gag CE 2	-0.00535566	0
119	ICS_EMP	119-026	T1	D/D/D+D/D+D p24+p55	11	182	6.5	2 weeks post 4th vacc	CD4+	IFNg+	Gag CE 1	-0.00061972	0
119	ICS_EMP	119-080	T2	D/D/D/D p55	6	42	1.5	2 weeks post 2nd vacc	CD4+	IFNg+	Gag CE 7	0.00378743	0
119	ICS_EMP	119-080	T2	D/D/D/D p55	6	42	1.5	2 weeks post 2nd vacc	CD4+	IFNg+	Gag CE 6	0.00199047	0
119	ICS_EMP	119-080	T2	D/D/D/D p55	6	42	1.5	2 weeks post 2nd vacc	CD4+	IFNg+	Gag CE 5	0.00151855	0
119	ICS_EMP	119-080	T2	D/D/D/D p55	6	42	1.5	2 weeks post 2nd vacc	CD4+	IFNg+	Gag CE 4	-0.00402963	0
119	ICS_EMP	119-080	T2	D/D/D/D p55	6	42	1.5	2 weeks post 2nd vacc	CD4+	IFNg+	Gag CE 3	-0.00457722	0
119	ICS_EMP	119-080	T2	D/D/D/D p55	6	42	1.5	2 weeks post 2nd vacc	CD4+	IFNg+	Gag CE 2	-0.0077848	0
119	ICS_EMP	119-080	T2	D/D/D/D p55	6	42	1.5	2 weeks post 2nd vacc	CD4+	IFNg+	Gag CE 1	-0.00799606	0
119	ICS_EMP	119-080	T2	D/D/D/D p55	11	182	6.5	2 weeks post 4th vacc	CD4+	IFNg+	Gag CE 7	-0.00212987	0
119	ICS_EMP	119-080	T2	D/D/D/D p55	11	182	6.5	2 weeks post 4th vacc	CD4+	IFNg+	Gag CE 6	0.00081432	0
119	ICS_EMP	119-080	T2	D/D/D/D p55	11	182	6.5	2 weeks post 4th vacc	CD4+	IFNg+	Gag CE 5	0.00096039	0
119	ICS_EMP	119-080	T2	D/D/D/D p55	11	182	6.5	2 weeks post 4th vacc	CD4+	IFNg+	Gag CE 4	0.00494757	0
119	ICS_EMP	119-080	T2	D/D/D/D p55	11	182	6.5	2 weeks post 4th vacc	CD4+	IFNg+	Gag CE 3	0.00086081	0
119	ICS_EMP	119-080	T2	D/D/D/D p55	11	182	6.5	2 weeks post 4th vacc	CD4+	IFNg+	Gag CE 2	0.00634414	0
119	ICS_EMP	119-080	T2	D/D/D/D p55	11	182	6.5	2 weeks post 4th vacc	CD4+	IFNg+	Gag CE 1	-0.00170635	0
119	ICS_EMP	119-133	T2	D/D/D/D p55	11	182	6.5	2 weeks post 4th vacc	CD4+	IFNg+	Gag CE 7	-0.00703736	0
119	ICS_EMP	119-133	T2	D/D/D/D p55	11	182	6.5	2 weeks post 4th vacc	CD4+	IFNg+	Gag CE 6	0.0156274	0
119	ICS_EMP	119-133	T2	D/D/D/D p55	11	182	6.5	2 weeks post 4th vacc	CD4+	IFNg+	Gag CE 5	0.0030894	0
119	ICS_EMP	119-133	T2	D/D/D/D p55	11	182	6.5	2 weeks post 4th vacc	CD4+	IFNg+	Gag CE 4	0.00320029	0
119	ICS_EMP	119-133	T2	D/D/D/D p55	11	182	6.5	2 weeks post 4th vacc	CD4+	IFNg+	Gag CE 3	-0.00081162	0
119	ICS_EMP	119-133	T2	D/D/D/D p55	11	182	6.5	2 weeks post 4th vacc	CD4+	IFNg+	Gag CE 2	-0.00502609	0
119	ICS_EMP	119-133	T2	D/D/D/D p55	11	182	6.5	2 weeks post 4th vacc	CD4+	IFNg+	Gag CE 1	0.0160261	0
119	ICS_EMP	119-133	T2	D/D/D/D p55	6	42	1.5	2 weeks post 2nd vacc	CD4+	IFNg+	Gag CE 7	-0.00375571	0
119	ICS_EMP	119-133	T2	D/D/D/D p55	6	42	1.5	2 weeks post 2nd vacc	CD4+	IFNg+	Gag CE 6	0.00765027	0
119	ICS_EMP	119-133	T2	D/D/D/D p55	6	42	1.5	2 weeks post 2nd vacc	CD4+	IFNg+	Gag CE 5	-0.00851072	0
119	ICS_EMP	119-133	T2	D/D/D/D p55	6	42	1.5	2 weeks post 2nd vacc	CD4+	IFNg+	Gag CE 4	-0.0112315	0
119	ICS_EMP	119-133	T2	D/D/D/D p55	6	42	1.5	2 weeks post 2nd vacc	CD4+	IFNg+	Gag CE 3	-0.00822795	0
119	ICS_EMP	119-133	T2	D/D/D/D p55	6	42	1.5	2 weeks post 2nd vacc	CD4+	IFNg+	Gag CE 2	-0.00496208	0
119	ICS_EMP	119-133	T2	D/D/D/D p55	6	42	1.5	2 weeks post 2nd vacc	CD4+	IFNg+	Gag CE 1	0.00379755	0
119	ICS_EMP	119-108	T1	D/D/D+D/D+D p24+p55	6	42	1.5	2 weeks post 2nd vacc	CD4+	IFNg+	Gag CE 7	-0.00540634	0
119	ICS_EMP	119-108	T1	D/D/D+D/D+D p24+p55	6	42	1.5	2 weeks post 2nd vacc	CD4+	IFNg+	Gag CE 6	0.00678956	0
119	ICS_EMP	119-108	T1	D/D/D+D/D+D p24+p55	6	42	1.5	2 weeks post 2nd vacc	CD4+	IFNg+	Gag CE 5	0.0166004	0
119	ICS_EMP	119-108	T1	D/D/D+D/D+D p24+p55	6	42	1.5	2 weeks post 2nd vacc	CD4+	IFNg+	Gag CE 4	0.00042031	0
119	ICS_EMP	119-108	T1	D/D/D+D/D+D p24+p55	6	42	1.5	2 weeks post 2nd vacc	CD4+	IFNg+	Gag CE 3	-0.00335076	0
119	ICS_EMP	119-108	T1	D/D/D+D/D+D p24+p55	6	42	1.5	2 weeks post 2nd vacc	CD4+	IFNg+	Gag CE 2	-0.00014052	0
119	ICS_EMP	119-108	T1	D/D/D+D/D+D p24+p55	6	42	1.5	2 weeks post 2nd vacc	CD4+	IFNg+	Gag CE 1	-0.00131604	0
119	ICS_EMP	119-108	T1	D/D/D+D/D+D p24+p55	11	182	6.5	2 weeks post 4th vacc	CD4+	IFNg+	Gag CE 7	-0.0059961	0
119	ICS_EMP	119-108	T1	D/D/D+D/D+D p24+p55	11	182	6.5	2 weeks post 4th vacc	CD4+	IFNg+	Gag CE 6	0.0330022	0
119	ICS_EMP	119-108	T1	D/D/D+D/D+D p24+p55	11	182	6.5	2 weeks post 4th vacc	CD4+	IFNg+	Gag CE 5	0.0173099	0
119	ICS_EMP	119-108	T1	D/D/D+D/D+D p24+p55	11	182	6.5	2 weeks post 4th vacc	CD4+	IFNg+	Gag CE 4	-0.00627673	0
119	ICS_EMP	119-108	T1	D/D/D+D/D+D p24+p55	11	182	6.5	2 weeks post 4th vacc	CD4+	IFNg+	Gag CE 3	-0.00891525	0
119	ICS_EMP	119-108	T1	D/D/D+D/D+D p24+p55	11	182	6.5	2 weeks post 4th vacc	CD4+	IFNg+	Gag CE 2	-0.0071191	0
119	ICS_EMP	119-108	T1	D/D/D+D/D+D p24+p55	11	182	6.5	2 weeks post 4th vacc	CD4+	IFNg+	Gag CE 1	-0.00497023	0
119	ICS_EMP	119-083	T1	D/D/D+D/D+D p24+p55	11	182	6.5	2 weeks post 4th vacc	CD4+	IFNg+	Gag CE 7	0.00492805	0
119	ICS_EMP	119-083	T1	D/D/D+D/D+D p24+p55	11	182	6.5	2 weeks post 4th vacc	CD4+	IFNg+	Gag CE 6	0.0282157	0
119	ICS_EMP	119-083	T1	D/D/D+D/D+D p24+p55	11	182	6.5	2 weeks post 4th vacc	CD4+	IFNg+	Gag CE 5	0.0204735	0
119	ICS_EMP	119-083	T1	D/D/D+D/D+D p24+p55	11	182	6.5	2 weeks post 4th vacc	CD4+	IFNg+	Gag CE 4	0.00724782	0
119	ICS_EMP	119-083	T1	D/D/D+D/D+D p24+p55	11	182	6.5	2 weeks post 4th vacc	CD4+	IFNg+	Gag CE 3	-0.00150509	0
119	ICS_EMP	119-083	T1	D/D/D+D/D+D p24+p55	11	182	6.5	2 weeks post 4th vacc	CD4+	IFNg+	Gag CE 2	0.00511256	0
119	ICS_EMP	119-083	T1	D/D/D+D/D+D p24+p55	11	182	6.5	2 weeks post 4th vacc	CD4+	IFNg+	Gag CE 1	-0.00268198	0
119	ICS_EMP	119-138	T1	D/D/D+D/D+D p24+p55	11	182	6.5	2 weeks post 4th vacc	CD4+	IFNg+	Gag CE 7	0.00426882	0
119	ICS_EMP	119-138	T1	D/D/D+D/D+D p24+p55	11	182	6.5	2 weeks post 4th vacc	CD4+	IFNg+	Gag CE 6	0.196141	1
119	ICS_EMP	119-138	T1	D/D/D+D/D+D p24+p55	11	182	6.5	2 weeks post 4th vacc	CD4+	IFNg+	Gag CE 5	0.0800478	1
119	ICS_EMP	119-138	T1	D/D/D+D/D+D p24+p55	11	182	6.5	2 weeks post 4th vacc	CD4+	IFNg+	Gag CE 4	0.0238075	0
119	ICS_EMP	119-138	T1	D/D/D+D/D+D p24+p55	11	182	6.5	2 weeks post 4th vacc	CD4+	IFNg+	Gag CE 3	0.0848422	1
119	ICS_EMP	119-138	T1	D/D/D+D/D+D p24+p55	11	182	6.5	2 weeks post 4th vacc	CD4+	IFNg+	Gag CE 2	0.0121025	0
119	ICS_EMP	119-138	T1	D/D/D+D/D+D p24+p55	11	182	6.5	2 weeks post 4th vacc	CD4+	IFNg+	Gag CE 1	0.031093	1
119	ICS_EMP	119-138	T1	D/D/D+D/D+D p24+p55	6	42	1.5	2 weeks post 2nd vacc	CD4+	IFNg+	Gag CE 7	-0.00055771	0
119	ICS_EMP	119-138	T1	D/D/D+D/D+D p24+p55	6	42	1.5	2 weeks post 2nd vacc	CD4+	IFNg+	Gag CE 6	0.0780696	1
119	ICS_EMP	119-138	T1	D/D/D+D/D+D p24+p55	6	42	1.5	2 weeks post 2nd vacc	CD4+	IFNg+	Gag CE 5	0.0699459	1
119	ICS_EMP	119-138	T1	D/D/D+D/D+D p24+p55	6	42	1.5	2 weeks post 2nd vacc	CD4+	IFNg+	Gag CE 4	-0.00043055	0
119	ICS_EMP	119-138	T1	D/D/D+D/D+D p24+p55	6	42	1.5	2 weeks post 2nd vacc	CD4+	IFNg+	Gag CE 3	0.0442067	1
119	ICS_EMP	119-138	T1	D/D/D+D/D+D p24+p55	6	42	1.5	2 weeks post 2nd vacc	CD4+	IFNg+	Gag CE 2	0.0017719	0
119	ICS_EMP	119-138	T1	D/D/D+D/D+D p24+p55	6	42	1.5	2 weeks post 2nd vacc	CD4+	IFNg+	Gag CE 1	-0.00089734	0
119	ICS_EMP	119-023	T1	D/D/D+D/D+D p24+p55	6	42	1.5	2 weeks post 2nd vacc	CD4+	IFNg+	Gag CE 7	-0.00244623	0
119	ICS_EMP	119-023	T1	D/D/D+D/D+D p24+p55	6	42	1.5	2 weeks post 2nd vacc	CD4+	IFNg+	Gag CE 6	-0.00070697	0
119	ICS_EMP	119-023	T1	D/D/D+D/D+D p24+p55	6	42	1.5	2 weeks post 2nd vacc	CD4+	IFNg+	Gag CE 5	0.0414492	0
119	ICS_EMP	119-023	T1	D/D/D+D/D+D p24+p55	6	42	1.5	2 weeks post 2nd vacc	CD4+	IFNg+	Gag CE 4	-0.00062521	0
119	ICS_EMP	119-023	T1	D/D/D+D/D+D p24+p55	6	42	1.5	2 weeks post 2nd vacc	CD4+	IFNg+	Gag CE 3	0.0129874	0
119	ICS_EMP	119-023	T1	D/D/D+D/D+D p24+p55	6	42	1.5	2 weeks post 2nd vacc	CD4+	IFNg+	Gag CE 2	-0.00053193	0
119	ICS_EMP	119-023	T1	D/D/D+D/D+D p24+p55	6	42	1.5	2 weeks post 2nd vacc	CD4+	IFNg+	Gag CE 1	-0.00434254	0
119	ICS_EMP	119-087	T2	D/D/D/D p55	11	182	6.5	2 weeks post 4th vacc	CD4+	IFNg+	Gag CE 7	-0.00287931	0
119	ICS_EMP	119-087	T2	D/D/D/D p55	11	182	6.5	2 weeks post 4th vacc	CD4+	IFNg+	Gag CE 6	-0.00267578	0
119	ICS_EMP	119-087	T2	D/D/D/D p55	11	182	6.5	2 weeks post 4th vacc	CD4+	IFNg+	Gag CE 5	-0.00480983	0
119	ICS_EMP	119-087	T2	D/D/D/D p55	11	182	6.5	2 weeks post 4th vacc	CD4+	IFNg+	Gag CE 4	0.0209765	0
119	ICS_EMP	119-087	T2	D/D/D/D p55	11	182	6.5	2 weeks post 4th vacc	CD4+	IFNg+	Gag CE 3	0.0051376	0
119	ICS_EMP	119-087	T2	D/D/D/D p55	11	182	6.5	2 weeks post 4th vacc	CD4+	IFNg+	Gag CE 2	0.00668187	0
119	ICS_EMP	119-087	T2	D/D/D/D p55	11	182	6.5	2 weeks post 4th vacc	CD4+	IFNg+	Gag CE 1	0.0470996	0
119	ICS_EMP	119-087	T2	D/D/D/D p55	6	42	1.5	2 weeks post 2nd vacc	CD4+	IFNg+	Gag CE 7	-0.00543981	0
119	ICS_EMP	119-087	T2	D/D/D/D p55	6	42	1.5	2 weeks post 2nd vacc	CD4+	IFNg+	Gag CE 6	0.00338242	0
119	ICS_EMP	119-087	T2	D/D/D/D p55	6	42	1.5	2 weeks post 2nd vacc	CD4+	IFNg+	Gag CE 5	0.0116967	0
119	ICS_EMP	119-087	T2	D/D/D/D p55	6	42	1.5	2 weeks post 2nd vacc	CD4+	IFNg+	Gag CE 4	0.00966289	0
119	ICS_EMP	119-087	T2	D/D/D/D p55	6	42	1.5	2 weeks post 2nd vacc	CD4+	IFNg+	Gag CE 3	-0.0025352	0
119	ICS_EMP	119-087	T2	D/D/D/D p55	6	42	1.5	2 weeks post 2nd vacc	CD4+	IFNg+	Gag CE 2	0.024196	0
119	ICS_EMP	119-087	T2	D/D/D/D p55	6	42	1.5	2 weeks post 2nd vacc	CD4+	IFNg+	Gag CE 1	0.0653984	1
119	ICS_EMP	119-046	T2	D/D/D/D p55	11	182	6.5	2 weeks post 4th vacc	CD4+	IFNg+	Gag CE 7	-0.00320821	0
119	ICS_EMP	119-046	T2	D/D/D/D p55	11	182	6.5	2 weeks post 4th vacc	CD4+	IFNg+	Gag CE 6	0.0181434	0
119	ICS_EMP	119-046	T2	D/D/D/D p55	11	182	6.5	2 weeks post 4th vacc	CD4+	IFNg+	Gag CE 5	-0.00933852	0
119	ICS_EMP	119-046	T2	D/D/D/D p55	11	182	6.5	2 weeks post 4th vacc	CD4+	IFNg+	Gag CE 4	-0.00194396	0
119	ICS_EMP	119-046	T2	D/D/D/D p55	11	182	6.5	2 weeks post 4th vacc	CD4+	IFNg+	Gag CE 3	-0.00852786	0
119	ICS_EMP	119-046	T2	D/D/D/D p55	11	182	6.5	2 weeks post 4th vacc	CD4+	IFNg+	Gag CE 2	-0.00470041	0
119	ICS_EMP	119-046	T2	D/D/D/D p55	11	182	6.5	2 weeks post 4th vacc	CD4+	IFNg+	Gag CE 1	-0.00590358	0
119	ICS_EMP	119-046	T2	D/D/D/D p55	6	42	1.5	2 weeks post 2nd vacc	CD4+	IFNg+	Gag CE 7	0.00346364	0
119	ICS_EMP	119-046	T2	D/D/D/D p55	6	42	1.5	2 weeks post 2nd vacc	CD4+	IFNg+	Gag CE 6	0.0455829	1
119	ICS_EMP	119-046	T2	D/D/D/D p55	6	42	1.5	2 weeks post 2nd vacc	CD4+	IFNg+	Gag CE 5	-0.00331621	0
119	ICS_EMP	119-046	T2	D/D/D/D p55	6	42	1.5	2 weeks post 2nd vacc	CD4+	IFNg+	Gag CE 4	-0.00026073	0
119	ICS_EMP	119-046	T2	D/D/D/D p55	6	42	1.5	2 weeks post 2nd vacc	CD4+	IFNg+	Gag CE 3	0.0020988	0
119	ICS_EMP	119-046	T2	D/D/D/D p55	6	42	1.5	2 weeks post 2nd vacc	CD4+	IFNg+	Gag CE 2	0.00371076	0
119	ICS_EMP	119-046	T2	D/D/D/D p55	6	42	1.5	2 weeks post 2nd vacc	CD4+	IFNg+	Gag CE 1	-0.0045912	0
119	ICS_EMP	119-028	T2	D/D/D/D p55	11	182	6.5	2 weeks post 4th vacc	CD4+	IFNg+	Gag CE 7	0.00424543	0
119	ICS_EMP	119-028	T2	D/D/D/D p55	11	182	6.5	2 weeks post 4th vacc	CD4+	IFNg+	Gag CE 6	0.00252627	0
119	ICS_EMP	119-028	T2	D/D/D/D p55	11	182	6.5	2 weeks post 4th vacc	CD4+	IFNg+	Gag CE 5	-0.00217218	0
119	ICS_EMP	119-028	T2	D/D/D/D p55	11	182	6.5	2 weeks post 4th vacc	CD4+	IFNg+	Gag CE 4	-0.0005105	0
119	ICS_EMP	119-028	T2	D/D/D/D p55	11	182	6.5	2 weeks post 4th vacc	CD4+	IFNg+	Gag CE 3	-0.00382022	0
119	ICS_EMP	119-028	T2	D/D/D/D p55	11	182	6.5	2 weeks post 4th vacc	CD4+	IFNg+	Gag CE 2	0.00555924	0
119	ICS_EMP	119-028	T2	D/D/D/D p55	11	182	6.5	2 weeks post 4th vacc	CD4+	IFNg+	Gag CE 1	0.0143464	0
119	ICS_EMP	119-028	T2	D/D/D/D p55	6	42	1.5	2 weeks post 2nd vacc	CD4+	IFNg+	Gag CE 7	-0.00062066	0
119	ICS_EMP	119-028	T2	D/D/D/D p55	6	42	1.5	2 weeks post 2nd vacc	CD4+	IFNg+	Gag CE 6	0.00093946	0
119	ICS_EMP	119-028	T2	D/D/D/D p55	6	42	1.5	2 weeks post 2nd vacc	CD4+	IFNg+	Gag CE 5	0.00555899	0
119	ICS_EMP	119-028	T2	D/D/D/D p55	6	42	1.5	2 weeks post 2nd vacc	CD4+	IFNg+	Gag CE 4	-0.00226336	0
119	ICS_EMP	119-028	T2	D/D/D/D p55	6	42	1.5	2 weeks post 2nd vacc	CD4+	IFNg+	Gag CE 3	-0.00213115	0
119	ICS_EMP	119-028	T2	D/D/D/D p55	6	42	1.5	2 weeks post 2nd vacc	CD4+	IFNg+	Gag CE 2	0.00185135	0
119	ICS_EMP	119-028	T2	D/D/D/D p55	6	42	1.5	2 weeks post 2nd vacc	CD4+	IFNg+	Gag CE 1	0.00179771	0
119	ICS_EMP	119-105	T1	D/D/D+D/D+D p24+p55	11	182	6.5	2 weeks post 4th vacc	CD4+	IFNg+	Gag CE 7	-0.00036022	0
119	ICS_EMP	119-105	T1	D/D/D+D/D+D p24+p55	11	182	6.5	2 weeks post 4th vacc	CD4+	IFNg+	Gag CE 6	-0.0032884	0
119	ICS_EMP	119-105	T1	D/D/D+D/D+D p24+p55	11	182	6.5	2 weeks post 4th vacc	CD4+	IFNg+	Gag CE 5	-0.0110126	0
119	ICS_EMP	119-105	T1	D/D/D+D/D+D p24+p55	11	182	6.5	2 weeks post 4th vacc	CD4+	IFNg+	Gag CE 4	-0.00293308	0
119	ICS_EMP	119-105	T1	D/D/D+D/D+D p24+p55	11	182	6.5	2 weeks post 4th vacc	CD4+	IFNg+	Gag CE 3	-0.0128995	0
119	ICS_EMP	119-105	T1	D/D/D+D/D+D p24+p55	11	182	6.5	2 weeks post 4th vacc	CD4+	IFNg+	Gag CE 2	-0.0144755	0
119	ICS_EMP	119-105	T1	D/D/D+D/D+D p24+p55	11	182	6.5	2 weeks post 4th vacc	CD4+	IFNg+	Gag CE 1	-0.00621677	0
119	ICS_EMP	119-105	T1	D/D/D+D/D+D p24+p55	6	42	1.5	2 weeks post 2nd vacc	CD4+	IFNg+	Gag CE 7	0.00632253	0
119	ICS_EMP	119-105	T1	D/D/D+D/D+D p24+p55	6	42	1.5	2 weeks post 2nd vacc	CD4+	IFNg+	Gag CE 6	0.0242342	0
119	ICS_EMP	119-105	T1	D/D/D+D/D+D p24+p55	6	42	1.5	2 weeks post 2nd vacc	CD4+	IFNg+	Gag CE 5	0.0342627	0
119	ICS_EMP	119-105	T1	D/D/D+D/D+D p24+p55	6	42	1.5	2 weeks post 2nd vacc	CD4+	IFNg+	Gag CE 4	0.0108168	0
119	ICS_EMP	119-105	T1	D/D/D+D/D+D p24+p55	6	42	1.5	2 weeks post 2nd vacc	CD4+	IFNg+	Gag CE 3	0.00622602	0
119	ICS_EMP	119-105	T1	D/D/D+D/D+D p24+p55	6	42	1.5	2 weeks post 2nd vacc	CD4+	IFNg+	Gag CE 2	0.00063751	0
119	ICS_EMP	119-105	T1	D/D/D+D/D+D p24+p55	6	42	1.5	2 weeks post 2nd vacc	CD4+	IFNg+	Gag CE 1	-0.00124125	0
119	ICS_EMP	119-009	T2	D/D/D/D p55	11	182	6.5	2 weeks post 4th vacc	CD4+	IFNg+	Gag CE 7	-0.00201984	0
119	ICS_EMP	119-009	T2	D/D/D/D p55	11	182	6.5	2 weeks post 4th vacc	CD4+	IFNg+	Gag CE 6	0.0107122	0
119	ICS_EMP	119-009	T2	D/D/D/D p55	11	182	6.5	2 weeks post 4th vacc	CD4+	IFNg+	Gag CE 5	0.00096756	0
119	ICS_EMP	119-009	T2	D/D/D/D p55	11	182	6.5	2 weeks post 4th vacc	CD4+	IFNg+	Gag CE 4	-0.00707264	0
119	ICS_EMP	119-009	T2	D/D/D/D p55	11	182	6.5	2 weeks post 4th vacc	CD4+	IFNg+	Gag CE 3	-0.00358808	0
119	ICS_EMP	119-009	T2	D/D/D/D p55	11	182	6.5	2 weeks post 4th vacc	CD4+	IFNg+	Gag CE 2	-0.00349213	0
119	ICS_EMP	119-009	T2	D/D/D/D p55	11	182	6.5	2 weeks post 4th vacc	CD4+	IFNg+	Gag CE 1	-0.00304987	0
119	ICS_EMP	119-009	T2	D/D/D/D p55	6	42	1.5	2 weeks post 2nd vacc	CD4+	IFNg+	Gag CE 7	-0.00156964	0
119	ICS_EMP	119-009	T2	D/D/D/D p55	6	42	1.5	2 weeks post 2nd vacc	CD4+	IFNg+	Gag CE 6	0.0144757	0
119	ICS_EMP	119-009	T2	D/D/D/D p55	6	42	1.5	2 weeks post 2nd vacc	CD4+	IFNg+	Gag CE 5	0.0129658	0
119	ICS_EMP	119-009	T2	D/D/D/D p55	6	42	1.5	2 weeks post 2nd vacc	CD4+	IFNg+	Gag CE 4	0.00258992	0
119	ICS_EMP	119-009	T2	D/D/D/D p55	6	42	1.5	2 weeks post 2nd vacc	CD4+	IFNg+	Gag CE 3	-0.00156964	0
119	ICS_EMP	119-009	T2	D/D/D/D p55	6	42	1.5	2 weeks post 2nd vacc	CD4+	IFNg+	Gag CE 2	0.00367952	0
119	ICS_EMP	119-009	T2	D/D/D/D p55	6	42	1.5	2 weeks post 2nd vacc	CD4+	IFNg+	Gag CE 1	0.00016385	0
119	ICS_EMP	119-110	T1	D/D/D+D/D+D p24+p55	11	182	6.5	2 weeks post 4th vacc	CD4+	IFNg+	Gag CE 7	0.00994437	0
119	ICS_EMP	119-110	T1	D/D/D+D/D+D p24+p55	11	182	6.5	2 weeks post 4th vacc	CD4+	IFNg+	Gag CE 6	0.00954968	0
119	ICS_EMP	119-110	T1	D/D/D+D/D+D p24+p55	11	182	6.5	2 weeks post 4th vacc	CD4+	IFNg+	Gag CE 5	0.0515033	1
119	ICS_EMP	119-110	T1	D/D/D+D/D+D p24+p55	11	182	6.5	2 weeks post 4th vacc	CD4+	IFNg+	Gag CE 4	0.00217035	0
119	ICS_EMP	119-110	T1	D/D/D+D/D+D p24+p55	11	182	6.5	2 weeks post 4th vacc	CD4+	IFNg+	Gag CE 3	0.010683	0
119	ICS_EMP	119-110	T1	D/D/D+D/D+D p24+p55	11	182	6.5	2 weeks post 4th vacc	CD4+	IFNg+	Gag CE 2	0.0371602	1
119	ICS_EMP	119-110	T1	D/D/D+D/D+D p24+p55	11	182	6.5	2 weeks post 4th vacc	CD4+	IFNg+	Gag CE 1	-0.00482747	0
119	ICS_EMP	119-110	T1	D/D/D+D/D+D p24+p55	6	42	1.5	2 weeks post 2nd vacc	CD4+	IFNg+	Gag CE 7	-0.00062952	0
119	ICS_EMP	119-110	T1	D/D/D+D/D+D p24+p55	6	42	1.5	2 weeks post 2nd vacc	CD4+	IFNg+	Gag CE 6	0.0154995	0
119	ICS_EMP	119-110	T1	D/D/D+D/D+D p24+p55	6	42	1.5	2 weeks post 2nd vacc	CD4+	IFNg+	Gag CE 5	0.0519918	1
119	ICS_EMP	119-110	T1	D/D/D+D/D+D p24+p55	6	42	1.5	2 weeks post 2nd vacc	CD4+	IFNg+	Gag CE 4	0.00060751	0
119	ICS_EMP	119-110	T1	D/D/D+D/D+D p24+p55	6	42	1.5	2 weeks post 2nd vacc	CD4+	IFNg+	Gag CE 3	0.00701478	0
119	ICS_EMP	119-110	T1	D/D/D+D/D+D p24+p55	6	42	1.5	2 weeks post 2nd vacc	CD4+	IFNg+	Gag CE 2	0.0147465	0
119	ICS_EMP	119-110	T1	D/D/D+D/D+D p24+p55	6	42	1.5	2 weeks post 2nd vacc	CD4+	IFNg+	Gag CE 1	-0.00463056	0
119	ICS_EMP	119-117	T2	D/D/D/D p55	11	182	6.5	2 weeks post 4th vacc	CD4+	IFNg+	Gag CE 7	0.00080212	0
119	ICS_EMP	119-117	T2	D/D/D/D p55	11	182	6.5	2 weeks post 4th vacc	CD4+	IFNg+	Gag CE 6	0.00166778	0
119	ICS_EMP	119-117	T2	D/D/D/D p55	11	182	6.5	2 weeks post 4th vacc	CD4+	IFNg+	Gag CE 5	0.0136801	0
119	ICS_EMP	119-117	T2	D/D/D/D p55	11	182	6.5	2 weeks post 4th vacc	CD4+	IFNg+	Gag CE 4	-0.00016713	0
119	ICS_EMP	119-117	T2	D/D/D/D p55	11	182	6.5	2 weeks post 4th vacc	CD4+	IFNg+	Gag CE 3	0.00523081	0
119	ICS_EMP	119-117	T2	D/D/D/D p55	11	182	6.5	2 weeks post 4th vacc	CD4+	IFNg+	Gag CE 2	-0.00306717	0
119	ICS_EMP	119-117	T2	D/D/D/D p55	11	182	6.5	2 weeks post 4th vacc	CD4+	IFNg+	Gag CE 1	0.00172876	0
119	ICS_EMP	119-117	T2	D/D/D/D p55	6	42	1.5	2 weeks post 2nd vacc	CD4+	IFNg+	Gag CE 7	-0.00706782	0
119	ICS_EMP	119-117	T2	D/D/D/D p55	6	42	1.5	2 weeks post 2nd vacc	CD4+	IFNg+	Gag CE 6	-0.00166886	0
119	ICS_EMP	119-117	T2	D/D/D/D p55	6	42	1.5	2 weeks post 2nd vacc	CD4+	IFNg+	Gag CE 5	0.00332126	0
119	ICS_EMP	119-117	T2	D/D/D/D p55	6	42	1.5	2 weeks post 2nd vacc	CD4+	IFNg+	Gag CE 4	0.00544395	0
119	ICS_EMP	119-117	T2	D/D/D/D p55	6	42	1.5	2 weeks post 2nd vacc	CD4+	IFNg+	Gag CE 3	-0.00170859	0
119	ICS_EMP	119-117	T2	D/D/D/D p55	6	42	1.5	2 weeks post 2nd vacc	CD4+	IFNg+	Gag CE 2	-0.0028951	0
119	ICS_EMP	119-117	T2	D/D/D/D p55	6	42	1.5	2 weeks post 2nd vacc	CD4+	IFNg+	Gag CE 1	-0.00133846	0
119	ICS_EMP	119-006	T2	D/D/D/D p55	11	182	6.5	2 weeks post 4th vacc	CD4+	IFNg+	Gag CE 7	-0.00362303	0
119	ICS_EMP	119-006	T2	D/D/D/D p55	11	182	6.5	2 weeks post 4th vacc	CD4+	IFNg+	Gag CE 6	0.0190256	0
119	ICS_EMP	119-006	T2	D/D/D/D p55	11	182	6.5	2 weeks post 4th vacc	CD4+	IFNg+	Gag CE 5	-0.00045459	0
119	ICS_EMP	119-006	T2	D/D/D/D p55	11	182	6.5	2 weeks post 4th vacc	CD4+	IFNg+	Gag CE 4	0.00845095	0
119	ICS_EMP	119-006	T2	D/D/D/D p55	11	182	6.5	2 weeks post 4th vacc	CD4+	IFNg+	Gag CE 3	-0.00128865	0
119	ICS_EMP	119-006	T2	D/D/D/D p55	11	182	6.5	2 weeks post 4th vacc	CD4+	IFNg+	Gag CE 2	0.00595915	0
119	ICS_EMP	119-006	T2	D/D/D/D p55	11	182	6.5	2 weeks post 4th vacc	CD4+	IFNg+	Gag CE 1	0.00496596	0
119	ICS_EMP	119-006	T2	D/D/D/D p55	6	42	1.5	2 weeks post 2nd vacc	CD4+	IFNg+	Gag CE 7	0.00921844	0
119	ICS_EMP	119-006	T2	D/D/D/D p55	6	42	1.5	2 weeks post 2nd vacc	CD4+	IFNg+	Gag CE 6	0.0118022	0
119	ICS_EMP	119-006	T2	D/D/D/D p55	6	42	1.5	2 weeks post 2nd vacc	CD4+	IFNg+	Gag CE 5	0.00959338	0
119	ICS_EMP	119-006	T2	D/D/D/D p55	6	42	1.5	2 weeks post 2nd vacc	CD4+	IFNg+	Gag CE 4	0.00577943	0
119	ICS_EMP	119-006	T2	D/D/D/D p55	6	42	1.5	2 weeks post 2nd vacc	CD4+	IFNg+	Gag CE 3	0.00298701	0
119	ICS_EMP	119-006	T2	D/D/D/D p55	6	42	1.5	2 weeks post 2nd vacc	CD4+	IFNg+	Gag CE 2	0.00861262	0
119	ICS_EMP	119-006	T2	D/D/D/D p55	6	42	1.5	2 weeks post 2nd vacc	CD4+	IFNg+	Gag CE 1	0.00534478	0
119	ICS_EMP	119-052	T1	D/D/D+D/D+D p24+p55	11	182	6.5	2 weeks post 4th vacc	CD4+	IFNg+	Gag CE 7	0.00111627	0
119	ICS_EMP	119-052	T1	D/D/D+D/D+D p24+p55	11	182	6.5	2 weeks post 4th vacc	CD4+	IFNg+	Gag CE 6	0.00643128	0
119	ICS_EMP	119-052	T1	D/D/D+D/D+D p24+p55	11	182	6.5	2 weeks post 4th vacc	CD4+	IFNg+	Gag CE 5	0.00956023	0
119	ICS_EMP	119-052	T1	D/D/D+D/D+D p24+p55	11	182	6.5	2 weeks post 4th vacc	CD4+	IFNg+	Gag CE 4	-0.00976458	0
119	ICS_EMP	119-052	T1	D/D/D+D/D+D p24+p55	11	182	6.5	2 weeks post 4th vacc	CD4+	IFNg+	Gag CE 3	-0.00124352	0
119	ICS_EMP	119-052	T1	D/D/D+D/D+D p24+p55	11	182	6.5	2 weeks post 4th vacc	CD4+	IFNg+	Gag CE 2	-0.0024711	0
119	ICS_EMP	119-052	T1	D/D/D+D/D+D p24+p55	11	182	6.5	2 weeks post 4th vacc	CD4+	IFNg+	Gag CE 1	-0.00613791	0
119	ICS_EMP	119-081	T2	D/D/D/D p55	6	42	1.5	2 weeks post 2nd vacc	CD4+	IFNg+	Gag CE 7	0.0058793	0
119	ICS_EMP	119-081	T2	D/D/D/D p55	6	42	1.5	2 weeks post 2nd vacc	CD4+	IFNg+	Gag CE 6	0.0332517	0
119	ICS_EMP	119-081	T2	D/D/D/D p55	6	42	1.5	2 weeks post 2nd vacc	CD4+	IFNg+	Gag CE 5	2.058e-05	0
119	ICS_EMP	119-081	T2	D/D/D/D p55	6	42	1.5	2 weeks post 2nd vacc	CD4+	IFNg+	Gag CE 4	0.00242272	0
119	ICS_EMP	119-081	T2	D/D/D/D p55	6	42	1.5	2 weeks post 2nd vacc	CD4+	IFNg+	Gag CE 3	0.00377344	0
119	ICS_EMP	119-081	T2	D/D/D/D p55	6	42	1.5	2 weeks post 2nd vacc	CD4+	IFNg+	Gag CE 2	-0.00237092	0
119	ICS_EMP	119-081	T2	D/D/D/D p55	6	42	1.5	2 weeks post 2nd vacc	CD4+	IFNg+	Gag CE 1	0.046146	1
119	ICS_EMP	119-010	T2	D/D/D/D p55	11	182	6.5	2 weeks post 4th vacc	CD4+	IFNg+	Gag CE 7	0.00320331	0
119	ICS_EMP	119-010	T2	D/D/D/D p55	11	182	6.5	2 weeks post 4th vacc	CD4+	IFNg+	Gag CE 6	0.00252357	0
119	ICS_EMP	119-010	T2	D/D/D/D p55	11	182	6.5	2 weeks post 4th vacc	CD4+	IFNg+	Gag CE 5	0.00510147	0
119	ICS_EMP	119-010	T2	D/D/D/D p55	11	182	6.5	2 weeks post 4th vacc	CD4+	IFNg+	Gag CE 4	0.00725676	0
119	ICS_EMP	119-010	T2	D/D/D/D p55	11	182	6.5	2 weeks post 4th vacc	CD4+	IFNg+	Gag CE 3	0.00453274	0
119	ICS_EMP	119-010	T2	D/D/D/D p55	11	182	6.5	2 weeks post 4th vacc	CD4+	IFNg+	Gag CE 2	0.00505638	0
119	ICS_EMP	119-010	T2	D/D/D/D p55	11	182	6.5	2 weeks post 4th vacc	CD4+	IFNg+	Gag CE 1	0.00600815	0
119	ICS_EMP	119-010	T2	D/D/D/D p55	6	42	1.5	2 weeks post 2nd vacc	CD4+	IFNg+	Gag CE 7	-0.00948137	0
119	ICS_EMP	119-010	T2	D/D/D/D p55	6	42	1.5	2 weeks post 2nd vacc	CD4+	IFNg+	Gag CE 6	-0.00154788	0
119	ICS_EMP	119-010	T2	D/D/D/D p55	6	42	1.5	2 weeks post 2nd vacc	CD4+	IFNg+	Gag CE 5	0.00572108	0
119	ICS_EMP	119-010	T2	D/D/D/D p55	6	42	1.5	2 weeks post 2nd vacc	CD4+	IFNg+	Gag CE 4	-0.00205926	0
119	ICS_EMP	119-010	T2	D/D/D/D p55	6	42	1.5	2 weeks post 2nd vacc	CD4+	IFNg+	Gag CE 3	-0.00642275	0
119	ICS_EMP	119-010	T2	D/D/D/D p55	6	42	1.5	2 weeks post 2nd vacc	CD4+	IFNg+	Gag CE 2	-0.00787197	0
119	ICS_EMP	119-010	T2	D/D/D/D p55	6	42	1.5	2 weeks post 2nd vacc	CD4+	IFNg+	Gag CE 1	-0.00641779	0
119	ICS_EMP	119-048	T2	D/D/D/D p55	11	182	6.5	2 weeks post 4th vacc	CD4+	IFNg+	Gag CE 7	-0.00097052	0
119	ICS_EMP	119-048	T2	D/D/D/D p55	11	182	6.5	2 weeks post 4th vacc	CD4+	IFNg+	Gag CE 6	0.00256496	0
119	ICS_EMP	119-048	T2	D/D/D/D p55	11	182	6.5	2 weeks post 4th vacc	CD4+	IFNg+	Gag CE 5	-0.00314446	0
119	ICS_EMP	119-048	T2	D/D/D/D p55	11	182	6.5	2 weeks post 4th vacc	CD4+	IFNg+	Gag CE 4	0.00554092	0
119	ICS_EMP	119-048	T2	D/D/D/D p55	11	182	6.5	2 weeks post 4th vacc	CD4+	IFNg+	Gag CE 3	-0.00075016	0
119	ICS_EMP	119-048	T2	D/D/D/D p55	11	182	6.5	2 weeks post 4th vacc	CD4+	IFNg+	Gag CE 2	0.00279684	0
119	ICS_EMP	119-048	T2	D/D/D/D p55	11	182	6.5	2 weeks post 4th vacc	CD4+	IFNg+	Gag CE 1	0.00505693	0
119	ICS_EMP	119-048	T2	D/D/D/D p55	6	42	1.5	2 weeks post 2nd vacc	CD4+	IFNg+	Gag CE 7	-0.00095574	0
119	ICS_EMP	119-048	T2	D/D/D/D p55	6	42	1.5	2 weeks post 2nd vacc	CD4+	IFNg+	Gag CE 6	0.00070883	0
119	ICS_EMP	119-048	T2	D/D/D/D p55	6	42	1.5	2 weeks post 2nd vacc	CD4+	IFNg+	Gag CE 5	0.00271474	0
119	ICS_EMP	119-048	T2	D/D/D/D p55	6	42	1.5	2 weeks post 2nd vacc	CD4+	IFNg+	Gag CE 4	0.00496118	0
119	ICS_EMP	119-048	T2	D/D/D/D p55	6	42	1.5	2 weeks post 2nd vacc	CD4+	IFNg+	Gag CE 3	0.0012045	0
119	ICS_EMP	119-048	T2	D/D/D/D p55	6	42	1.5	2 weeks post 2nd vacc	CD4+	IFNg+	Gag CE 2	0.00436888	0
119	ICS_EMP	119-048	T2	D/D/D/D p55	6	42	1.5	2 weeks post 2nd vacc	CD4+	IFNg+	Gag CE 1	0.00689425	0
119	ICS_EMP	119-129	T2	D/D/D/D p55	11	182	6.5	2 weeks post 4th vacc	CD4+	IFNg+	Gag CE 7	0.00348458	0
119	ICS_EMP	119-129	T2	D/D/D/D p55	11	182	6.5	2 weeks post 4th vacc	CD4+	IFNg+	Gag CE 6	0.12886	1
119	ICS_EMP	119-129	T2	D/D/D/D p55	11	182	6.5	2 weeks post 4th vacc	CD4+	IFNg+	Gag CE 5	0.00263411	0
119	ICS_EMP	119-129	T2	D/D/D/D p55	11	182	6.5	2 weeks post 4th vacc	CD4+	IFNg+	Gag CE 4	0.00787451	0
119	ICS_EMP	119-129	T2	D/D/D/D p55	11	182	6.5	2 weeks post 4th vacc	CD4+	IFNg+	Gag CE 3	0.0180531	0
119	ICS_EMP	119-129	T2	D/D/D/D p55	11	182	6.5	2 weeks post 4th vacc	CD4+	IFNg+	Gag CE 2	0.00757497	0
119	ICS_EMP	119-129	T2	D/D/D/D p55	11	182	6.5	2 weeks post 4th vacc	CD4+	IFNg+	Gag CE 1	0.00546357	0
119	ICS_EMP	119-129	T2	D/D/D/D p55	6	42	1.5	2 weeks post 2nd vacc	CD4+	IFNg+	Gag CE 7	-0.00485339	0
119	ICS_EMP	119-129	T2	D/D/D/D p55	6	42	1.5	2 weeks post 2nd vacc	CD4+	IFNg+	Gag CE 6	0.0862818	1
119	ICS_EMP	119-129	T2	D/D/D/D p55	6	42	1.5	2 weeks post 2nd vacc	CD4+	IFNg+	Gag CE 5	0.0127389	0
119	ICS_EMP	119-129	T2	D/D/D/D p55	6	42	1.5	2 weeks post 2nd vacc	CD4+	IFNg+	Gag CE 4	-0.00020402	0
119	ICS_EMP	119-129	T2	D/D/D/D p55	6	42	1.5	2 weeks post 2nd vacc	CD4+	IFNg+	Gag CE 3	-0.0035458	0
119	ICS_EMP	119-129	T2	D/D/D/D p55	6	42	1.5	2 weeks post 2nd vacc	CD4+	IFNg+	Gag CE 2	-0.00345602	0
119	ICS_EMP	119-129	T2	D/D/D/D p55	6	42	1.5	2 weeks post 2nd vacc	CD4+	IFNg+	Gag CE 1	-0.00150681	0
119	ICS_EMP	119-011	T1	D/D/D+D/D+D p24+p55	11	182	6.5	2 weeks post 4th vacc	CD4+	IFNg+	Gag CE 7	0.00228217	0
119	ICS_EMP	119-011	T1	D/D/D+D/D+D p24+p55	11	182	6.5	2 weeks post 4th vacc	CD4+	IFNg+	Gag CE 6	0.00127571	0
119	ICS_EMP	119-011	T1	D/D/D+D/D+D p24+p55	11	182	6.5	2 weeks post 4th vacc	CD4+	IFNg+	Gag CE 5	0.0319272	0
119	ICS_EMP	119-011	T1	D/D/D+D/D+D p24+p55	11	182	6.5	2 weeks post 4th vacc	CD4+	IFNg+	Gag CE 4	-0.00593566	0
119	ICS_EMP	119-011	T1	D/D/D+D/D+D p24+p55	11	182	6.5	2 weeks post 4th vacc	CD4+	IFNg+	Gag CE 3	-0.0018712	0
119	ICS_EMP	119-011	T1	D/D/D+D/D+D p24+p55	11	182	6.5	2 weeks post 4th vacc	CD4+	IFNg+	Gag CE 2	-0.00593566	0
119	ICS_EMP	119-011	T1	D/D/D+D/D+D p24+p55	11	182	6.5	2 weeks post 4th vacc	CD4+	IFNg+	Gag CE 1	0.0156099	0
119	ICS_EMP	119-076	T1	D/D/D+D/D+D p24+p55	11	182	6.5	2 weeks post 4th vacc	CD4+	IFNg+	Gag CE 7	-0.00183783	0
119	ICS_EMP	119-076	T1	D/D/D+D/D+D p24+p55	11	182	6.5	2 weeks post 4th vacc	CD4+	IFNg+	Gag CE 6	-0.00157636	0
119	ICS_EMP	119-076	T1	D/D/D+D/D+D p24+p55	11	182	6.5	2 weeks post 4th vacc	CD4+	IFNg+	Gag CE 5	0.0762447	1
119	ICS_EMP	119-076	T1	D/D/D+D/D+D p24+p55	11	182	6.5	2 weeks post 4th vacc	CD4+	IFNg+	Gag CE 4	0.00263033	0
119	ICS_EMP	119-076	T1	D/D/D+D/D+D p24+p55	11	182	6.5	2 weeks post 4th vacc	CD4+	IFNg+	Gag CE 3	0.00158671	0
119	ICS_EMP	119-076	T1	D/D/D+D/D+D p24+p55	11	182	6.5	2 weeks post 4th vacc	CD4+	IFNg+	Gag CE 2	0.0102231	0
119	ICS_EMP	119-076	T1	D/D/D+D/D+D p24+p55	11	182	6.5	2 weeks post 4th vacc	CD4+	IFNg+	Gag CE 1	-0.00234135	0
119	ICS_EMP	119-076	T1	D/D/D+D/D+D p24+p55	6	42	1.5	2 weeks post 2nd vacc	CD4+	IFNg+	Gag CE 7	-0.00350179	0
119	ICS_EMP	119-076	T1	D/D/D+D/D+D p24+p55	6	42	1.5	2 weeks post 2nd vacc	CD4+	IFNg+	Gag CE 6	-0.00034456	0
119	ICS_EMP	119-076	T1	D/D/D+D/D+D p24+p55	6	42	1.5	2 weeks post 2nd vacc	CD4+	IFNg+	Gag CE 5	0.0105387	0
119	ICS_EMP	119-076	T1	D/D/D+D/D+D p24+p55	6	42	1.5	2 weeks post 2nd vacc	CD4+	IFNg+	Gag CE 4	0.00680083	0
119	ICS_EMP	119-076	T1	D/D/D+D/D+D p24+p55	6	42	1.5	2 weeks post 2nd vacc	CD4+	IFNg+	Gag CE 3	-0.00135562	0
119	ICS_EMP	119-076	T1	D/D/D+D/D+D p24+p55	6	42	1.5	2 weeks post 2nd vacc	CD4+	IFNg+	Gag CE 2	-0.00374163	0
119	ICS_EMP	119-076	T1	D/D/D+D/D+D p24+p55	6	42	1.5	2 weeks post 2nd vacc	CD4+	IFNg+	Gag CE 1	0.00483647	0
119	ICS_EMP	119-070	T2	D/D/D/D p55	11	182	6.5	2 weeks post 4th vacc	CD4+	IFNg+	Gag CE 7	-0.0164589	0
119	ICS_EMP	119-070	T2	D/D/D/D p55	11	182	6.5	2 weeks post 4th vacc	CD4+	IFNg+	Gag CE 6	-0.00877181	0
119	ICS_EMP	119-070	T2	D/D/D/D p55	11	182	6.5	2 weeks post 4th vacc	CD4+	IFNg+	Gag CE 5	0.00119951	0
119	ICS_EMP	119-070	T2	D/D/D/D p55	11	182	6.5	2 weeks post 4th vacc	CD4+	IFNg+	Gag CE 4	-0.0170229	0
119	ICS_EMP	119-070	T2	D/D/D/D p55	11	182	6.5	2 weeks post 4th vacc	CD4+	IFNg+	Gag CE 3	-0.015627	0
119	ICS_EMP	119-070	T2	D/D/D/D p55	11	182	6.5	2 weeks post 4th vacc	CD4+	IFNg+	Gag CE 2	-0.0127773	0
119	ICS_EMP	119-070	T2	D/D/D/D p55	11	182	6.5	2 weeks post 4th vacc	CD4+	IFNg+	Gag CE 1	-0.0169454	0
119	ICS_EMP	119-070	T2	D/D/D/D p55	6	42	1.5	2 weeks post 2nd vacc	CD4+	IFNg+	Gag CE 7	0.00114095	0
119	ICS_EMP	119-070	T2	D/D/D/D p55	6	42	1.5	2 weeks post 2nd vacc	CD4+	IFNg+	Gag CE 6	0.00851826	0
119	ICS_EMP	119-070	T2	D/D/D/D p55	6	42	1.5	2 weeks post 2nd vacc	CD4+	IFNg+	Gag CE 5	0.00404093	0
119	ICS_EMP	119-070	T2	D/D/D/D p55	6	42	1.5	2 weeks post 2nd vacc	CD4+	IFNg+	Gag CE 4	0.00274753	0
119	ICS_EMP	119-070	T2	D/D/D/D p55	6	42	1.5	2 weeks post 2nd vacc	CD4+	IFNg+	Gag CE 3	0.00741177	0
119	ICS_EMP	119-070	T2	D/D/D/D p55	6	42	1.5	2 weeks post 2nd vacc	CD4+	IFNg+	Gag CE 2	0.0121267	0
119	ICS_EMP	119-070	T2	D/D/D/D p55	6	42	1.5	2 weeks post 2nd vacc	CD4+	IFNg+	Gag CE 1	0.00076308	0
119	ICS_EMP	119-135	T1	D/D/D+D/D+D p24+p55	11	182	6.5	2 weeks post 4th vacc	CD4+	IFNg+	Gag CE 7	-0.00532708	0
119	ICS_EMP	119-135	T1	D/D/D+D/D+D p24+p55	11	182	6.5	2 weeks post 4th vacc	CD4+	IFNg+	Gag CE 6	0.0805144	1
119	ICS_EMP	119-135	T1	D/D/D+D/D+D p24+p55	11	182	6.5	2 weeks post 4th vacc	CD4+	IFNg+	Gag CE 5	0.000671	0
119	ICS_EMP	119-135	T1	D/D/D+D/D+D p24+p55	11	182	6.5	2 weeks post 4th vacc	CD4+	IFNg+	Gag CE 4	-0.00532708	0
119	ICS_EMP	119-135	T1	D/D/D+D/D+D p24+p55	11	182	6.5	2 weeks post 4th vacc	CD4+	IFNg+	Gag CE 3	-0.00532708	0
119	ICS_EMP	119-135	T1	D/D/D+D/D+D p24+p55	11	182	6.5	2 weeks post 4th vacc	CD4+	IFNg+	Gag CE 2	-0.0025411	0
119	ICS_EMP	119-135	T1	D/D/D+D/D+D p24+p55	11	182	6.5	2 weeks post 4th vacc	CD4+	IFNg+	Gag CE 1	-0.00532708	0
119	ICS_EMP	119-045	T2	D/D/D/D p55	11	182	6.5	2 weeks post 4th vacc	CD4+	IFNg+	Gag CE 7	0.00061641	0
119	ICS_EMP	119-045	T2	D/D/D/D p55	11	182	6.5	2 weeks post 4th vacc	CD4+	IFNg+	Gag CE 6	0.0307714	1
119	ICS_EMP	119-045	T2	D/D/D/D p55	11	182	6.5	2 weeks post 4th vacc	CD4+	IFNg+	Gag CE 5	0.00186336	0
119	ICS_EMP	119-045	T2	D/D/D/D p55	11	182	6.5	2 weeks post 4th vacc	CD4+	IFNg+	Gag CE 4	0.00056641	0
119	ICS_EMP	119-045	T2	D/D/D/D p55	11	182	6.5	2 weeks post 4th vacc	CD4+	IFNg+	Gag CE 3	-0.00153974	0
119	ICS_EMP	119-045	T2	D/D/D/D p55	11	182	6.5	2 weeks post 4th vacc	CD4+	IFNg+	Gag CE 2	0.00012418	0
119	ICS_EMP	119-045	T2	D/D/D/D p55	11	182	6.5	2 weeks post 4th vacc	CD4+	IFNg+	Gag CE 1	0.00026457	0
119	ICS_EMP	119-045	T2	D/D/D/D p55	6	42	1.5	2 weeks post 2nd vacc	CD4+	IFNg+	Gag CE 7	-0.00466948	0
119	ICS_EMP	119-045	T2	D/D/D/D p55	6	42	1.5	2 weeks post 2nd vacc	CD4+	IFNg+	Gag CE 6	0.235319	1
119	ICS_EMP	119-045	T2	D/D/D/D p55	6	42	1.5	2 weeks post 2nd vacc	CD4+	IFNg+	Gag CE 5	0.0539204	1
119	ICS_EMP	119-045	T2	D/D/D/D p55	6	42	1.5	2 weeks post 2nd vacc	CD4+	IFNg+	Gag CE 4	0.00232992	0
119	ICS_EMP	119-045	T2	D/D/D/D p55	6	42	1.5	2 weeks post 2nd vacc	CD4+	IFNg+	Gag CE 3	0.00884686	0
119	ICS_EMP	119-045	T2	D/D/D/D p55	6	42	1.5	2 weeks post 2nd vacc	CD4+	IFNg+	Gag CE 2	0.0131266	0
119	ICS_EMP	119-045	T2	D/D/D/D p55	6	42	1.5	2 weeks post 2nd vacc	CD4+	IFNg+	Gag CE 1	0.00432813	0
119	ICS_EMP	119-127	T1	D/D/D+D/D+D p24+p55	11	182	6.5	2 weeks post 4th vacc	CD4+	IFNg+	Gag CE 7	0.00319865	0
119	ICS_EMP	119-127	T1	D/D/D+D/D+D p24+p55	11	182	6.5	2 weeks post 4th vacc	CD4+	IFNg+	Gag CE 6	0.0708741	1
119	ICS_EMP	119-127	T1	D/D/D+D/D+D p24+p55	11	182	6.5	2 weeks post 4th vacc	CD4+	IFNg+	Gag CE 5	0.0162938	0
119	ICS_EMP	119-127	T1	D/D/D+D/D+D p24+p55	11	182	6.5	2 weeks post 4th vacc	CD4+	IFNg+	Gag CE 4	0.0182898	0
119	ICS_EMP	119-127	T1	D/D/D+D/D+D p24+p55	11	182	6.5	2 weeks post 4th vacc	CD4+	IFNg+	Gag CE 3	0.0122778	0
119	ICS_EMP	119-127	T1	D/D/D+D/D+D p24+p55	11	182	6.5	2 weeks post 4th vacc	CD4+	IFNg+	Gag CE 1	-0.00172491	0
119	ICS_EMP	119-127	T1	D/D/D+D/D+D p24+p55	6	42	1.5	2 weeks post 2nd vacc	CD4+	IFNg+	Gag CE 7	0.00130176	0
119	ICS_EMP	119-127	T1	D/D/D+D/D+D p24+p55	6	42	1.5	2 weeks post 2nd vacc	CD4+	IFNg+	Gag CE 6	0.0632309	1
119	ICS_EMP	119-127	T1	D/D/D+D/D+D p24+p55	6	42	1.5	2 weeks post 2nd vacc	CD4+	IFNg+	Gag CE 5	0.0213473	0
119	ICS_EMP	119-127	T1	D/D/D+D/D+D p24+p55	6	42	1.5	2 weeks post 2nd vacc	CD4+	IFNg+	Gag CE 4	0.017728	0
119	ICS_EMP	119-127	T1	D/D/D+D/D+D p24+p55	6	42	1.5	2 weeks post 2nd vacc	CD4+	IFNg+	Gag CE 3	0.00024148	0
119	ICS_EMP	119-127	T1	D/D/D+D/D+D p24+p55	6	42	1.5	2 weeks post 2nd vacc	CD4+	IFNg+	Gag CE 2	0.0130638	0
119	ICS_EMP	119-127	T1	D/D/D+D/D+D p24+p55	6	42	1.5	2 weeks post 2nd vacc	CD4+	IFNg+	Gag CE 1	-0.00349314	0
119	ICS_EMP	119-099	T2	D/D/D/D p55	11	182	6.5	2 weeks post 4th vacc	CD4+	IFNg+	Gag CE 7	-0.00545622	0
119	ICS_EMP	119-099	T2	D/D/D/D p55	11	182	6.5	2 weeks post 4th vacc	CD4+	IFNg+	Gag CE 6	0.00866237	0
119	ICS_EMP	119-099	T2	D/D/D/D p55	11	182	6.5	2 weeks post 4th vacc	CD4+	IFNg+	Gag CE 5	0.00802003	0
119	ICS_EMP	119-099	T2	D/D/D/D p55	11	182	6.5	2 weeks post 4th vacc	CD4+	IFNg+	Gag CE 4	0.00028079	0
119	ICS_EMP	119-099	T2	D/D/D/D p55	11	182	6.5	2 weeks post 4th vacc	CD4+	IFNg+	Gag CE 3	-0.00078602	0
119	ICS_EMP	119-099	T2	D/D/D/D p55	11	182	6.5	2 weeks post 4th vacc	CD4+	IFNg+	Gag CE 2	0.00196817	0
119	ICS_EMP	119-099	T2	D/D/D/D p55	11	182	6.5	2 weeks post 4th vacc	CD4+	IFNg+	Gag CE 1	0.0373096	1
119	ICS_EMP	119-099	T2	D/D/D/D p55	6	42	1.5	2 weeks post 2nd vacc	CD4+	IFNg+	Gag CE 7	-0.00152726	0
119	ICS_EMP	119-099	T2	D/D/D/D p55	6	42	1.5	2 weeks post 2nd vacc	CD4+	IFNg+	Gag CE 6	0.00104379	0
119	ICS_EMP	119-099	T2	D/D/D/D p55	6	42	1.5	2 weeks post 2nd vacc	CD4+	IFNg+	Gag CE 5	0.0065851	0
119	ICS_EMP	119-099	T2	D/D/D/D p55	6	42	1.5	2 weeks post 2nd vacc	CD4+	IFNg+	Gag CE 4	-0.0003963	0
119	ICS_EMP	119-099	T2	D/D/D/D p55	6	42	1.5	2 weeks post 2nd vacc	CD4+	IFNg+	Gag CE 3	-0.00184916	0
119	ICS_EMP	119-099	T2	D/D/D/D p55	6	42	1.5	2 weeks post 2nd vacc	CD4+	IFNg+	Gag CE 2	-0.00478933	0
119	ICS_EMP	119-099	T2	D/D/D/D p55	6	42	1.5	2 weeks post 2nd vacc	CD4+	IFNg+	Gag CE 1	0.0450575	1
119	ICS_EMP	119-109	T1	D/D/D+D/D+D p24+p55	11	182	6.5	2 weeks post 4th vacc	CD4+	IFNg+	Gag CE 7	0.00058221	0
119	ICS_EMP	119-109	T1	D/D/D+D/D+D p24+p55	11	182	6.5	2 weeks post 4th vacc	CD4+	IFNg+	Gag CE 6	0.0208385	0
119	ICS_EMP	119-109	T1	D/D/D+D/D+D p24+p55	11	182	6.5	2 weeks post 4th vacc	CD4+	IFNg+	Gag CE 5	0.0332717	0
119	ICS_EMP	119-109	T1	D/D/D+D/D+D p24+p55	11	182	6.5	2 weeks post 4th vacc	CD4+	IFNg+	Gag CE 4	-0.00907681	0
119	ICS_EMP	119-109	T1	D/D/D+D/D+D p24+p55	11	182	6.5	2 weeks post 4th vacc	CD4+	IFNg+	Gag CE 3	-0.00483353	0
119	ICS_EMP	119-109	T1	D/D/D+D/D+D p24+p55	11	182	6.5	2 weeks post 4th vacc	CD4+	IFNg+	Gag CE 2	-0.00886267	0
119	ICS_EMP	119-109	T1	D/D/D+D/D+D p24+p55	11	182	6.5	2 weeks post 4th vacc	CD4+	IFNg+	Gag CE 1	-0.00436673	0
119	ICS_EMP	119-059	T1	D/D/D+D/D+D p24+p55	11	182	6.5	2 weeks post 4th vacc	CD4+	IFNg+	Gag CE 6	0.0515583	1
119	ICS_EMP	119-059	T1	D/D/D+D/D+D p24+p55	11	182	6.5	2 weeks post 4th vacc	CD4+	IFNg+	Gag CE 5	0.0358203	1
119	ICS_EMP	119-059	T1	D/D/D+D/D+D p24+p55	11	182	6.5	2 weeks post 4th vacc	CD4+	IFNg+	Gag CE 4	0.00330346	0
119	ICS_EMP	119-059	T1	D/D/D+D/D+D p24+p55	11	182	6.5	2 weeks post 4th vacc	CD4+	IFNg+	Gag CE 3	-0.00093254	0
119	ICS_EMP	119-059	T1	D/D/D+D/D+D p24+p55	11	182	6.5	2 weeks post 4th vacc	CD4+	IFNg+	Gag CE 2	-0.00344559	0
119	ICS_EMP	119-059	T1	D/D/D+D/D+D p24+p55	11	182	6.5	2 weeks post 4th vacc	CD4+	IFNg+	Gag CE 1	-0.00351495	0
119	ICS_EMP	119-059	T1	D/D/D+D/D+D p24+p55	6	42	1.5	2 weeks post 2nd vacc	CD4+	IFNg+	Gag CE 7	-0.00478178	0
119	ICS_EMP	119-059	T1	D/D/D+D/D+D p24+p55	6	42	1.5	2 weeks post 2nd vacc	CD4+	IFNg+	Gag CE 6	0.00754673	0
119	ICS_EMP	119-059	T1	D/D/D+D/D+D p24+p55	6	42	1.5	2 weeks post 2nd vacc	CD4+	IFNg+	Gag CE 5	0.00823741	0
119	ICS_EMP	119-059	T1	D/D/D+D/D+D p24+p55	6	42	1.5	2 weeks post 2nd vacc	CD4+	IFNg+	Gag CE 4	-0.00339065	0
119	ICS_EMP	119-059	T1	D/D/D+D/D+D p24+p55	6	42	1.5	2 weeks post 2nd vacc	CD4+	IFNg+	Gag CE 3	-0.00522869	0
119	ICS_EMP	119-059	T1	D/D/D+D/D+D p24+p55	6	42	1.5	2 weeks post 2nd vacc	CD4+	IFNg+	Gag CE 2	-0.00488385	0
119	ICS_EMP	119-059	T1	D/D/D+D/D+D p24+p55	6	42	1.5	2 weeks post 2nd vacc	CD4+	IFNg+	Gag CE 1	-0.00368727	0
119	ICS_EMP	119-024	T1	D/D/D+D/D+D p24+p55	11	182	6.5	2 weeks post 4th vacc	CD4+	IFNg+	Gag CE 7	0.00168108	0
119	ICS_EMP	119-024	T1	D/D/D+D/D+D p24+p55	11	182	6.5	2 weeks post 4th vacc	CD4+	IFNg+	Gag CE 6	0.00313893	0
119	ICS_EMP	119-024	T1	D/D/D+D/D+D p24+p55	11	182	6.5	2 weeks post 4th vacc	CD4+	IFNg+	Gag CE 5	0.0234472	0
119	ICS_EMP	119-024	T1	D/D/D+D/D+D p24+p55	11	182	6.5	2 weeks post 4th vacc	CD4+	IFNg+	Gag CE 4	0.00442207	0
119	ICS_EMP	119-024	T1	D/D/D+D/D+D p24+p55	11	182	6.5	2 weeks post 4th vacc	CD4+	IFNg+	Gag CE 3	-0.00542675	0
119	ICS_EMP	119-024	T1	D/D/D+D/D+D p24+p55	11	182	6.5	2 weeks post 4th vacc	CD4+	IFNg+	Gag CE 2	0.003444	0
119	ICS_EMP	119-024	T1	D/D/D+D/D+D p24+p55	11	182	6.5	2 weeks post 4th vacc	CD4+	IFNg+	Gag CE 1	0.00607411	0

## Sheet: Figure5
PROTOCOL	ASSAY	PUB_ID	RX_CODE	RX_LABEL	VISITNO	VISITDAY	VISITMON	VISIT_LABEL	TCELLSUB	CYTOKINE	ANTIGEN	PCTPOS_ADJ	RESPONSE
119	ICS_EMP	119-055	T2	D/D/D/D p55	11	182	6.5	2 weeks post 4th vacc	CD8+	IFNg+	Gag CE 3	-0.0189529	0
119	ICS_EMP	119-055	T2	D/D/D/D p55	11	182	6.5	2 weeks post 4th vacc	CD8+	IFNg+	Gag CE 1	-0.0189529	0
119	ICS_EMP	119-055	T2	D/D/D/D p55	11	182	6.5	2 weeks post 4th vacc	CD8+	IFNg+	Gag CE 4	-0.0189529	0
119	ICS_EMP	119-055	T2	D/D/D/D p55	11	182	6.5	2 weeks post 4th vacc	CD8+	IFNg+	Gag CE 6	-0.0189529	0
119	ICS_EMP	119-055	T2	D/D/D/D p55	11	182	6.5	2 weeks post 4th vacc	CD8+	IFNg+	Gag CE 2	-0.0189529	0
119	ICS_EMP	119-055	T2	D/D/D/D p55	11	182	6.5	2 weeks post 4th vacc	CD8+	IFNg+	Gag CE 7	-0.0189529	0
119	ICS_EMP	119-055	T2	D/D/D/D p55	11	182	6.5	2 weeks post 4th vacc	CD8+	IFNg+	Gag CE 5	-0.0189529	0
119	ICS_EMP	119-122	T1	D/D/D+D/D+D p24+p55	11	182	6.5	2 weeks post 4th vacc	CD8+	IFNg+	Gag CE 2	-0.0026322	0
119	ICS_EMP	119-122	T1	D/D/D+D/D+D p24+p55	11	182	6.5	2 weeks post 4th vacc	CD8+	IFNg+	Gag CE 5	0.173609	1
119	ICS_EMP	119-122	T1	D/D/D+D/D+D p24+p55	11	182	6.5	2 weeks post 4th vacc	CD8+	IFNg+	Gag CE 7	-0.0026322	0
119	ICS_EMP	119-122	T1	D/D/D+D/D+D p24+p55	11	182	6.5	2 weeks post 4th vacc	CD8+	IFNg+	Gag CE 6	0.0644819	1
119	ICS_EMP	119-122	T1	D/D/D+D/D+D p24+p55	11	182	6.5	2 weeks post 4th vacc	CD8+	IFNg+	Gag CE 4	0.00030087	0
119	ICS_EMP	119-122	T1	D/D/D+D/D+D p24+p55	11	182	6.5	2 weeks post 4th vacc	CD8+	IFNg+	Gag CE 1	-0.0026322	0
119	ICS_EMP	119-122	T1	D/D/D+D/D+D p24+p55	11	182	6.5	2 weeks post 4th vacc	CD8+	IFNg+	Gag CE 3	0.00021421	0
119	ICS_EMP	119-084	T2	D/D/D/D p55	6	42	1.5	2 weeks post 2nd vacc	CD8+	IFNg+	Gag CE 4	-0.00271209	0
119	ICS_EMP	119-084	T2	D/D/D/D p55	6	42	1.5	2 weeks post 2nd vacc	CD8+	IFNg+	Gag CE 6	0.00014522	0
119	ICS_EMP	119-084	T2	D/D/D/D p55	6	42	1.5	2 weeks post 2nd vacc	CD8+	IFNg+	Gag CE 7	-0.00271209	0
119	ICS_EMP	119-084	T2	D/D/D/D p55	11	182	6.5	2 weeks post 4th vacc	CD8+	IFNg+	Gag CE 3	0.00300427	0
119	ICS_EMP	119-084	T2	D/D/D/D p55	11	182	6.5	2 weeks post 4th vacc	CD8+	IFNg+	Gag CE 2	0	0
119	ICS_EMP	119-084	T2	D/D/D/D p55	6	42	1.5	2 weeks post 2nd vacc	CD8+	IFNg+	Gag CE 5	-0.00271209	0
119	ICS_EMP	119-084	T2	D/D/D/D p55	6	42	1.5	2 weeks post 2nd vacc	CD8+	IFNg+	Gag CE 1	-0.00271209	0
119	ICS_EMP	119-084	T2	D/D/D/D p55	11	182	6.5	2 weeks post 4th vacc	CD8+	IFNg+	Gag CE 6	0	0
119	ICS_EMP	119-084	T2	D/D/D/D p55	11	182	6.5	2 weeks post 4th vacc	CD8+	IFNg+	Gag CE 7	0	0
119	ICS_EMP	119-084	T2	D/D/D/D p55	11	182	6.5	2 weeks post 4th vacc	CD8+	IFNg+	Gag CE 4	0	0
119	ICS_EMP	119-084	T2	D/D/D/D p55	11	182	6.5	2 weeks post 4th vacc	CD8+	IFNg+	Gag CE 1	0	0
119	ICS_EMP	119-084	T2	D/D/D/D p55	6	42	1.5	2 weeks post 2nd vacc	CD8+	IFNg+	Gag CE 2	-0.00271209	0
119	ICS_EMP	119-084	T2	D/D/D/D p55	6	42	1.5	2 weeks post 2nd vacc	CD8+	IFNg+	Gag CE 3	-0.00271209	0
119	ICS_EMP	119-084	T2	D/D/D/D p55	11	182	6.5	2 weeks post 4th vacc	CD8+	IFNg+	Gag CE 5	0.00290934	0
119	ICS_EMP	119-073	T2	D/D/D/D p55	6	42	1.5	2 weeks post 2nd vacc	CD8+	IFNg+	Gag CE 3	-1.75e-06	0
119	ICS_EMP	119-073	T2	D/D/D/D p55	11	182	6.5	2 weeks post 4th vacc	CD8+	IFNg+	Gag CE 2	-0.00238635	0
119	ICS_EMP	119-073	T2	D/D/D/D p55	11	182	6.5	2 weeks post 4th vacc	CD8+	IFNg+	Gag CE 3	-0.00238635	0
119	ICS_EMP	119-073	T2	D/D/D/D p55	6	42	1.5	2 weeks post 2nd vacc	CD8+	IFNg+	Gag CE 1	-0.00199613	0
119	ICS_EMP	119-073	T2	D/D/D/D p55	6	42	1.5	2 weeks post 2nd vacc	CD8+	IFNg+	Gag CE 2	0.00215032	0
119	ICS_EMP	119-073	T2	D/D/D/D p55	6	42	1.5	2 weeks post 2nd vacc	CD8+	IFNg+	Gag CE 4	-0.00199613	0
119	ICS_EMP	119-073	T2	D/D/D/D p55	6	42	1.5	2 weeks post 2nd vacc	CD8+	IFNg+	Gag CE 5	-6.227e-05	0
119	ICS_EMP	119-073	T2	D/D/D/D p55	11	182	6.5	2 weeks post 4th vacc	CD8+	IFNg+	Gag CE 6	0.00205326	0
119	ICS_EMP	119-073	T2	D/D/D/D p55	11	182	6.5	2 weeks post 4th vacc	CD8+	IFNg+	Gag CE 1	-0.00238635	0
119	ICS_EMP	119-073	T2	D/D/D/D p55	11	182	6.5	2 weeks post 4th vacc	CD8+	IFNg+	Gag CE 5	-0.00021451	0
119	ICS_EMP	119-073	T2	D/D/D/D p55	6	42	1.5	2 weeks post 2nd vacc	CD8+	IFNg+	Gag CE 7	-0.00199613	0
119	ICS_EMP	119-073	T2	D/D/D/D p55	11	182	6.5	2 weeks post 4th vacc	CD8+	IFNg+	Gag CE 4	-0.00029101	0
119	ICS_EMP	119-073	T2	D/D/D/D p55	6	42	1.5	2 weeks post 2nd vacc	CD8+	IFNg+	Gag CE 6	-0.00199613	0
119	ICS_EMP	119-073	T2	D/D/D/D p55	11	182	6.5	2 weeks post 4th vacc	CD8+	IFNg+	Gag CE 7	0.00670311	0
119	ICS_EMP	119-149	T2	D/D/D/D p55	11	182	6.5	2 weeks post 4th vacc	CD8+	IFNg+	Gag CE 1	-0.00466756	0
119	ICS_EMP	119-149	T2	D/D/D/D p55	11	182	6.5	2 weeks post 4th vacc	CD8+	IFNg+	Gag CE 5	-0.00631154	0
119	ICS_EMP	119-149	T2	D/D/D/D p55	11	182	6.5	2 weeks post 4th vacc	CD8+	IFNg+	Gag CE 6	-0.0014925	0
119	ICS_EMP	119-149	T2	D/D/D/D p55	11	182	6.5	2 weeks post 4th vacc	CD8+	IFNg+	Gag CE 2	-0.00467576	0
119	ICS_EMP	119-149	T2	D/D/D/D p55	11	182	6.5	2 weeks post 4th vacc	CD8+	IFNg+	Gag CE 4	-0.00151415	0
119	ICS_EMP	119-149	T2	D/D/D/D p55	11	182	6.5	2 weeks post 4th vacc	CD8+	IFNg+	Gag CE 3	-0.00631154	0
119	ICS_EMP	119-149	T2	D/D/D/D p55	11	182	6.5	2 weeks post 4th vacc	CD8+	IFNg+	Gag CE 7	-0.00332736	0
119	ICS_EMP	119-013	T1	D/D/D+D/D+D p24+p55	11	182	6.5	2 weeks post 4th vacc	CD8+	IFNg+	Gag CE 5	-0.00217996	0
119	ICS_EMP	119-013	T1	D/D/D+D/D+D p24+p55	11	182	6.5	2 weeks post 4th vacc	CD8+	IFNg+	Gag CE 6	-0.00685057	0
119	ICS_EMP	119-013	T1	D/D/D+D/D+D p24+p55	11	182	6.5	2 weeks post 4th vacc	CD8+	IFNg+	Gag CE 1	0.200791	1
119	ICS_EMP	119-013	T1	D/D/D+D/D+D p24+p55	11	182	6.5	2 weeks post 4th vacc	CD8+	IFNg+	Gag CE 4	0.614052	1
119	ICS_EMP	119-013	T1	D/D/D+D/D+D p24+p55	11	182	6.5	2 weeks post 4th vacc	CD8+	IFNg+	Gag CE 2	-0.00685057	0
119	ICS_EMP	119-013	T1	D/D/D+D/D+D p24+p55	11	182	6.5	2 weeks post 4th vacc	CD8+	IFNg+	Gag CE 7	-0.00426893	0
119	ICS_EMP	119-013	T1	D/D/D+D/D+D p24+p55	11	182	6.5	2 weeks post 4th vacc	CD8+	IFNg+	Gag CE 3	-0.00457924	0
119	ICS_EMP	119-098	T1	D/D/D+D/D+D p24+p55	11	182	6.5	2 weeks post 4th vacc	CD8+	IFNg+	Gag CE 4	0.00117051	0
119	ICS_EMP	119-098	T1	D/D/D+D/D+D p24+p55	11	182	6.5	2 weeks post 4th vacc	CD8+	IFNg+	Gag CE 3	-0.00028378	0
119	ICS_EMP	119-098	T1	D/D/D+D/D+D p24+p55	11	182	6.5	2 weeks post 4th vacc	CD8+	IFNg+	Gag CE 6	0.00174919	0
119	ICS_EMP	119-098	T1	D/D/D+D/D+D p24+p55	11	182	6.5	2 weeks post 4th vacc	CD8+	IFNg+	Gag CE 7	-0.0056683	0
119	ICS_EMP	119-098	T1	D/D/D+D/D+D p24+p55	11	182	6.5	2 weeks post 4th vacc	CD8+	IFNg+	Gag CE 1	-0.00555279	0
119	ICS_EMP	119-098	T1	D/D/D+D/D+D p24+p55	11	182	6.5	2 weeks post 4th vacc	CD8+	IFNg+	Gag CE 2	-0.00220011	0
119	ICS_EMP	119-098	T1	D/D/D+D/D+D p24+p55	11	182	6.5	2 weeks post 4th vacc	CD8+	IFNg+	Gag CE 5	-0.00240256	0
119	ICS_EMP	119-032	T1	D/D/D+D/D+D p24+p55	11	182	6.5	2 weeks post 4th vacc	CD8+	IFNg+	Gag CE 7	-0.00149191	0
119	ICS_EMP	119-032	T1	D/D/D+D/D+D p24+p55	11	182	6.5	2 weeks post 4th vacc	CD8+	IFNg+	Gag CE 2	-0.00636923	0
119	ICS_EMP	119-032	T1	D/D/D+D/D+D p24+p55	11	182	6.5	2 weeks post 4th vacc	CD8+	IFNg+	Gag CE 5	-0.00572884	0
119	ICS_EMP	119-032	T1	D/D/D+D/D+D p24+p55	11	182	6.5	2 weeks post 4th vacc	CD8+	IFNg+	Gag CE 1	-0.00136846	0
119	ICS_EMP	119-032	T1	D/D/D+D/D+D p24+p55	11	182	6.5	2 weeks post 4th vacc	CD8+	IFNg+	Gag CE 4	-0.00881616	0
119	ICS_EMP	119-032	T1	D/D/D+D/D+D p24+p55	11	182	6.5	2 weeks post 4th vacc	CD8+	IFNg+	Gag CE 6	-0.00876284	0
119	ICS_EMP	119-032	T1	D/D/D+D/D+D p24+p55	11	182	6.5	2 weeks post 4th vacc	CD8+	IFNg+	Gag CE 3	0.00890428	0
119	ICS_EMP	119-074	T2	D/D/D/D p55	6	42	1.5	2 weeks post 2nd vacc	CD8+	IFNg+	Gag CE 4	-0.00257724	0
119	ICS_EMP	119-074	T2	D/D/D/D p55	6	42	1.5	2 weeks post 2nd vacc	CD8+	IFNg+	Gag CE 7	-0.00572356	0
119	ICS_EMP	119-074	T2	D/D/D/D p55	6	42	1.5	2 weeks post 2nd vacc	CD8+	IFNg+	Gag CE 5	0.0066203	0
119	ICS_EMP	119-074	T2	D/D/D/D p55	6	42	1.5	2 weeks post 2nd vacc	CD8+	IFNg+	Gag CE 3	-0.0180914	0
119	ICS_EMP	119-074	T2	D/D/D/D p55	6	42	1.5	2 weeks post 2nd vacc	CD8+	IFNg+	Gag CE 1	-1.19e-06	0
119	ICS_EMP	119-074	T2	D/D/D/D p55	6	42	1.5	2 weeks post 2nd vacc	CD8+	IFNg+	Gag CE 2	-0.0151583	0
119	ICS_EMP	119-074	T2	D/D/D/D p55	6	42	1.5	2 weeks post 2nd vacc	CD8+	IFNg+	Gag CE 6	-0.0226801	0
119	ICS_EMP	119-036	T1	D/D/D+D/D+D p24+p55	6	42	1.5	2 weeks post 2nd vacc	CD8+	IFNg+	Gag CE 2	-0.00021498	0
119	ICS_EMP	119-036	T1	D/D/D+D/D+D p24+p55	6	42	1.5	2 weeks post 2nd vacc	CD8+	IFNg+	Gag CE 4	-0.00025794	0
119	ICS_EMP	119-036	T1	D/D/D+D/D+D p24+p55	6	42	1.5	2 weeks post 2nd vacc	CD8+	IFNg+	Gag CE 7	-0.00223829	0
119	ICS_EMP	119-036	T1	D/D/D+D/D+D p24+p55	6	42	1.5	2 weeks post 2nd vacc	CD8+	IFNg+	Gag CE 6	0.00180644	0
119	ICS_EMP	119-036	T1	D/D/D+D/D+D p24+p55	6	42	1.5	2 weeks post 2nd vacc	CD8+	IFNg+	Gag CE 5	-0.00019476	0
119	ICS_EMP	119-036	T1	D/D/D+D/D+D p24+p55	6	42	1.5	2 weeks post 2nd vacc	CD8+	IFNg+	Gag CE 3	-0.00223829	0
119	ICS_EMP	119-036	T1	D/D/D+D/D+D p24+p55	6	42	1.5	2 weeks post 2nd vacc	CD8+	IFNg+	Gag CE 1	-0.00022743	0
119	ICS_EMP	119-114	T2	D/D/D/D p55	11	182	6.5	2 weeks post 4th vacc	CD8+	IFNg+	Gag CE 1	0.00299793	0
119	ICS_EMP	119-114	T2	D/D/D/D p55	11	182	6.5	2 weeks post 4th vacc	CD8+	IFNg+	Gag CE 7	-0.00390076	0
119	ICS_EMP	119-114	T2	D/D/D/D p55	11	182	6.5	2 weeks post 4th vacc	CD8+	IFNg+	Gag CE 6	-0.00390076	0
119	ICS_EMP	119-114	T2	D/D/D/D p55	11	182	6.5	2 weeks post 4th vacc	CD8+	IFNg+	Gag CE 5	-0.00390076	0
119	ICS_EMP	119-114	T2	D/D/D/D p55	11	182	6.5	2 weeks post 4th vacc	CD8+	IFNg+	Gag CE 2	0.00682195	0
119	ICS_EMP	119-114	T2	D/D/D/D p55	11	182	6.5	2 weeks post 4th vacc	CD8+	IFNg+	Gag CE 3	-0.00390076	0
119	ICS_EMP	119-114	T2	D/D/D/D p55	6	42	1.5	2 weeks post 2nd vacc	CD8+	IFNg+	Gag CE 7	-0.00375547	0
119	ICS_EMP	119-114	T2	D/D/D/D p55	6	42	1.5	2 weeks post 2nd vacc	CD8+	IFNg+	Gag CE 6	-0.0071945	0
119	ICS_EMP	119-114	T2	D/D/D/D p55	6	42	1.5	2 weeks post 2nd vacc	CD8+	IFNg+	Gag CE 5	-0.00040863	0
119	ICS_EMP	119-114	T2	D/D/D/D p55	6	42	1.5	2 weeks post 2nd vacc	CD8+	IFNg+	Gag CE 2	-0.0071945	0
119	ICS_EMP	119-114	T2	D/D/D/D p55	6	42	1.5	2 weeks post 2nd vacc	CD8+	IFNg+	Gag CE 1	-0.00391678	0
119	ICS_EMP	119-114	T2	D/D/D/D p55	11	182	6.5	2 weeks post 4th vacc	CD8+	IFNg+	Gag CE 4	-0.00013825	0
119	ICS_EMP	119-114	T2	D/D/D/D p55	6	42	1.5	2 weeks post 2nd vacc	CD8+	IFNg+	Gag CE 4	-0.00397958	0
119	ICS_EMP	119-114	T2	D/D/D/D p55	6	42	1.5	2 weeks post 2nd vacc	CD8+	IFNg+	Gag CE 3	-0.00020247	0
119	ICS_EMP	119-088	T2	D/D/D/D p55	6	42	1.5	2 weeks post 2nd vacc	CD8+	IFNg+	Gag CE 7	0.00894679	0
119	ICS_EMP	119-088	T2	D/D/D/D p55	6	42	1.5	2 weeks post 2nd vacc	CD8+	IFNg+	Gag CE 6	0.0341108	0
119	ICS_EMP	119-088	T2	D/D/D/D p55	6	42	1.5	2 weeks post 2nd vacc	CD8+	IFNg+	Gag CE 5	0.0597117	1
119	ICS_EMP	119-088	T2	D/D/D/D p55	6	42	1.5	2 weeks post 2nd vacc	CD8+	IFNg+	Gag CE 3	0.0314775	0
119	ICS_EMP	119-088	T2	D/D/D/D p55	6	42	1.5	2 weeks post 2nd vacc	CD8+	IFNg+	Gag CE 2	0.03311	0
119	ICS_EMP	119-088	T2	D/D/D/D p55	6	42	1.5	2 weeks post 2nd vacc	CD8+	IFNg+	Gag CE 1	0.0255655	0
119	ICS_EMP	119-088	T2	D/D/D/D p55	11	182	6.5	2 weeks post 4th vacc	CD8+	IFNg+	Gag CE 4	0.631357	1
119	ICS_EMP	119-088	T2	D/D/D/D p55	6	42	1.5	2 weeks post 2nd vacc	CD8+	IFNg+	Gag CE 4	0.505407	1
119	ICS_EMP	119-088	T2	D/D/D/D p55	11	182	6.5	2 weeks post 4th vacc	CD8+	IFNg+	Gag CE 7	-0.00132545	0
119	ICS_EMP	119-088	T2	D/D/D/D p55	11	182	6.5	2 weeks post 4th vacc	CD8+	IFNg+	Gag CE 5	0.0194885	0
119	ICS_EMP	119-088	T2	D/D/D/D p55	11	182	6.5	2 weeks post 4th vacc	CD8+	IFNg+	Gag CE 3	0.00891387	0
119	ICS_EMP	119-088	T2	D/D/D/D p55	11	182	6.5	2 weeks post 4th vacc	CD8+	IFNg+	Gag CE 2	0.00181941	0
119	ICS_EMP	119-088	T2	D/D/D/D p55	11	182	6.5	2 weeks post 4th vacc	CD8+	IFNg+	Gag CE 1	0.0159463	0
119	ICS_EMP	119-088	T2	D/D/D/D p55	11	182	6.5	2 weeks post 4th vacc	CD8+	IFNg+	Gag CE 6	0.00560993	0
119	ICS_EMP	119-082	T1	D/D/D+D/D+D p24+p55	11	182	6.5	2 weeks post 4th vacc	CD8+	IFNg+	Gag CE 4	0.00496767	0
119	ICS_EMP	119-082	T1	D/D/D+D/D+D p24+p55	11	182	6.5	2 weeks post 4th vacc	CD8+	IFNg+	Gag CE 6	0.0307924	0
119	ICS_EMP	119-082	T1	D/D/D+D/D+D p24+p55	11	182	6.5	2 weeks post 4th vacc	CD8+	IFNg+	Gag CE 5	-0.00440644	0
119	ICS_EMP	119-082	T1	D/D/D+D/D+D p24+p55	11	182	6.5	2 weeks post 4th vacc	CD8+	IFNg+	Gag CE 3	0.00690526	0
119	ICS_EMP	119-082	T1	D/D/D+D/D+D p24+p55	11	182	6.5	2 weeks post 4th vacc	CD8+	IFNg+	Gag CE 2	0.0110402	0
119	ICS_EMP	119-082	T1	D/D/D+D/D+D p24+p55	11	182	6.5	2 weeks post 4th vacc	CD8+	IFNg+	Gag CE 1	0.0541668	0
119	ICS_EMP	119-082	T1	D/D/D+D/D+D p24+p55	11	182	6.5	2 weeks post 4th vacc	CD8+	IFNg+	Gag CE 7	0.00244368	0
119	ICS_EMP	119-018	T1	D/D/D+D/D+D p24+p55	11	182	6.5	2 weeks post 4th vacc	CD8+	IFNg+	Gag CE 7	0.00223688	0
119	ICS_EMP	119-018	T1	D/D/D+D/D+D p24+p55	11	182	6.5	2 weeks post 4th vacc	CD8+	IFNg+	Gag CE 5	-0.00283334	0
119	ICS_EMP	119-018	T1	D/D/D+D/D+D p24+p55	11	182	6.5	2 weeks post 4th vacc	CD8+	IFNg+	Gag CE 3	0.00269229	0
119	ICS_EMP	119-018	T1	D/D/D+D/D+D p24+p55	11	182	6.5	2 weeks post 4th vacc	CD8+	IFNg+	Gag CE 2	-0.00283334	0
119	ICS_EMP	119-018	T1	D/D/D+D/D+D p24+p55	11	182	6.5	2 weeks post 4th vacc	CD8+	IFNg+	Gag CE 1	-0.00283334	0
119	ICS_EMP	119-018	T1	D/D/D+D/D+D p24+p55	11	182	6.5	2 weeks post 4th vacc	CD8+	IFNg+	Gag CE 4	0.315058	1
119	ICS_EMP	119-018	T1	D/D/D+D/D+D p24+p55	11	182	6.5	2 weeks post 4th vacc	CD8+	IFNg+	Gag CE 6	-0.00283334	0
119	ICS_EMP	119-143	T2	D/D/D/D p55	11	182	6.5	2 weeks post 4th vacc	CD8+	IFNg+	Gag CE 7	-0.00431351	0
119	ICS_EMP	119-143	T2	D/D/D/D p55	6	42	1.5	2 weeks post 2nd vacc	CD8+	IFNg+	Gag CE 4	7.01e-06	0
119	ICS_EMP	119-143	T2	D/D/D/D p55	11	182	6.5	2 weeks post 4th vacc	CD8+	IFNg+	Gag CE 5	-0.00215135	0
119	ICS_EMP	119-143	T2	D/D/D/D p55	11	182	6.5	2 weeks post 4th vacc	CD8+	IFNg+	Gag CE 6	-9.73e-05	0
119	ICS_EMP	119-143	T2	D/D/D/D p55	11	182	6.5	2 weeks post 4th vacc	CD8+	IFNg+	Gag CE 3	-0.0023348	0
119	ICS_EMP	119-143	T2	D/D/D/D p55	6	42	1.5	2 weeks post 2nd vacc	CD8+	IFNg+	Gag CE 3	-0.00011592	0
119	ICS_EMP	119-143	T2	D/D/D/D p55	11	182	6.5	2 weeks post 4th vacc	CD8+	IFNg+	Gag CE 1	-0.00431351	0
119	ICS_EMP	119-143	T2	D/D/D/D p55	11	182	6.5	2 weeks post 4th vacc	CD8+	IFNg+	Gag CE 4	-8.75e-05	0
119	ICS_EMP	119-143	T2	D/D/D/D p55	6	42	1.5	2 weeks post 2nd vacc	CD8+	IFNg+	Gag CE 5	-1.71e-05	0
119	ICS_EMP	119-143	T2	D/D/D/D p55	6	42	1.5	2 weeks post 2nd vacc	CD8+	IFNg+	Gag CE 7	-0.00022526	0
119	ICS_EMP	119-143	T2	D/D/D/D p55	11	182	6.5	2 weeks post 4th vacc	CD8+	IFNg+	Gag CE 2	-5.348e-05	0
119	ICS_EMP	119-143	T2	D/D/D/D p55	6	42	1.5	2 weeks post 2nd vacc	CD8+	IFNg+	Gag CE 1	-0.00013206	0
119	ICS_EMP	119-143	T2	D/D/D/D p55	6	42	1.5	2 weeks post 2nd vacc	CD8+	IFNg+	Gag CE 6	-0.00213006	0
119	ICS_EMP	119-143	T2	D/D/D/D p55	6	42	1.5	2 weeks post 2nd vacc	CD8+	IFNg+	Gag CE 2	-0.00213006	0
119	ICS_EMP	119-091	T2	D/D/D/D p55	11	182	6.5	2 weeks post 4th vacc	CD8+	IFNg+	Gag CE 7	-0.00275061	0
119	ICS_EMP	119-091	T2	D/D/D/D p55	11	182	6.5	2 weeks post 4th vacc	CD8+	IFNg+	Gag CE 6	0.00293372	0
119	ICS_EMP	119-091	T2	D/D/D/D p55	11	182	6.5	2 weeks post 4th vacc	CD8+	IFNg+	Gag CE 5	0.00859789	0
119	ICS_EMP	119-091	T2	D/D/D/D p55	11	182	6.5	2 weeks post 4th vacc	CD8+	IFNg+	Gag CE 4	0.00299751	0
119	ICS_EMP	119-091	T2	D/D/D/D p55	11	182	6.5	2 weeks post 4th vacc	CD8+	IFNg+	Gag CE 3	0.0100194	0
119	ICS_EMP	119-091	T2	D/D/D/D p55	11	182	6.5	2 weeks post 4th vacc	CD8+	IFNg+	Gag CE 2	-0.00239487	0
119	ICS_EMP	119-091	T2	D/D/D/D p55	11	182	6.5	2 weeks post 4th vacc	CD8+	IFNg+	Gag CE 1	-0.00498206	0
119	ICS_EMP	119-091	T2	D/D/D/D p55	6	42	1.5	2 weeks post 2nd vacc	CD8+	IFNg+	Gag CE 7	0.00700052	0
119	ICS_EMP	119-091	T2	D/D/D/D p55	6	42	1.5	2 weeks post 2nd vacc	CD8+	IFNg+	Gag CE 6	0.0036555	0
119	ICS_EMP	119-091	T2	D/D/D/D p55	6	42	1.5	2 weeks post 2nd vacc	CD8+	IFNg+	Gag CE 5	0.0254306	0
119	ICS_EMP	119-091	T2	D/D/D/D p55	6	42	1.5	2 weeks post 2nd vacc	CD8+	IFNg+	Gag CE 4	0.00018698	0
119	ICS_EMP	119-091	T2	D/D/D/D p55	6	42	1.5	2 weeks post 2nd vacc	CD8+	IFNg+	Gag CE 3	0.011301	0
119	ICS_EMP	119-091	T2	D/D/D/D p55	6	42	1.5	2 weeks post 2nd vacc	CD8+	IFNg+	Gag CE 2	0.0151016	0
119	ICS_EMP	119-091	T2	D/D/D/D p55	6	42	1.5	2 weeks post 2nd vacc	CD8+	IFNg+	Gag CE 1	0.0100487	0
119	ICS_EMP	119-026	T1	D/D/D+D/D+D p24+p55	11	182	6.5	2 weeks post 4th vacc	CD8+	IFNg+	Gag CE 7	-0.029007	0
119	ICS_EMP	119-026	T1	D/D/D+D/D+D p24+p55	11	182	6.5	2 weeks post 4th vacc	CD8+	IFNg+	Gag CE 6	-0.029007	0
119	ICS_EMP	119-026	T1	D/D/D+D/D+D p24+p55	11	182	6.5	2 weeks post 4th vacc	CD8+	IFNg+	Gag CE 5	-0.029007	0
119	ICS_EMP	119-026	T1	D/D/D+D/D+D p24+p55	11	182	6.5	2 weeks post 4th vacc	CD8+	IFNg+	Gag CE 4	-0.025722	0
119	ICS_EMP	119-026	T1	D/D/D+D/D+D p24+p55	11	182	6.5	2 weeks post 4th vacc	CD8+	IFNg+	Gag CE 3	-0.0226948	0
119	ICS_EMP	119-026	T1	D/D/D+D/D+D p24+p55	11	182	6.5	2 weeks post 4th vacc	CD8+	IFNg+	Gag CE 2	-0.0225864	0
119	ICS_EMP	119-026	T1	D/D/D+D/D+D p24+p55	11	182	6.5	2 weeks post 4th vacc	CD8+	IFNg+	Gag CE 1	-0.0200504	0
119	ICS_EMP	119-080	T2	D/D/D/D p55	11	182	6.5	2 weeks post 4th vacc	CD8+	IFNg+	Gag CE 7	0.00450929	0
119	ICS_EMP	119-080	T2	D/D/D/D p55	11	182	6.5	2 weeks post 4th vacc	CD8+	IFNg+	Gag CE 6	-0.00266071	0
119	ICS_EMP	119-080	T2	D/D/D/D p55	11	182	6.5	2 weeks post 4th vacc	CD8+	IFNg+	Gag CE 5	-0.00266071	0
119	ICS_EMP	119-080	T2	D/D/D/D p55	11	182	6.5	2 weeks post 4th vacc	CD8+	IFNg+	Gag CE 4	0.00041972	0
119	ICS_EMP	119-080	T2	D/D/D/D p55	11	182	6.5	2 weeks post 4th vacc	CD8+	IFNg+	Gag CE 3	-0.00011495	0
119	ICS_EMP	119-080	T2	D/D/D/D p55	11	182	6.5	2 weeks post 4th vacc	CD8+	IFNg+	Gag CE 2	-0.00266071	0
119	ICS_EMP	119-080	T2	D/D/D/D p55	11	182	6.5	2 weeks post 4th vacc	CD8+	IFNg+	Gag CE 1	-0.00019583	0
119	ICS_EMP	119-080	T2	D/D/D/D p55	6	42	1.5	2 weeks post 2nd vacc	CD8+	IFNg+	Gag CE 7	0.00225341	0
119	ICS_EMP	119-080	T2	D/D/D/D p55	6	42	1.5	2 weeks post 2nd vacc	CD8+	IFNg+	Gag CE 6	-0.00285233	0
119	ICS_EMP	119-080	T2	D/D/D/D p55	6	42	1.5	2 weeks post 2nd vacc	CD8+	IFNg+	Gag CE 5	-0.00532311	0
119	ICS_EMP	119-080	T2	D/D/D/D p55	6	42	1.5	2 weeks post 2nd vacc	CD8+	IFNg+	Gag CE 4	-0.00258263	0
119	ICS_EMP	119-080	T2	D/D/D/D p55	6	42	1.5	2 weeks post 2nd vacc	CD8+	IFNg+	Gag CE 3	-0.00532311	0
119	ICS_EMP	119-080	T2	D/D/D/D p55	6	42	1.5	2 weeks post 2nd vacc	CD8+	IFNg+	Gag CE 2	-5.746e-05	0
119	ICS_EMP	119-080	T2	D/D/D/D p55	6	42	1.5	2 weeks post 2nd vacc	CD8+	IFNg+	Gag CE 1	-0.00277806	0
119	ICS_EMP	119-133	T2	D/D/D/D p55	11	182	6.5	2 weeks post 4th vacc	CD8+	IFNg+	Gag CE 7	0.00203288	0
119	ICS_EMP	119-133	T2	D/D/D/D p55	11	182	6.5	2 weeks post 4th vacc	CD8+	IFNg+	Gag CE 6	0.739635	1
119	ICS_EMP	119-133	T2	D/D/D/D p55	11	182	6.5	2 weeks post 4th vacc	CD8+	IFNg+	Gag CE 5	0.00202246	0
119	ICS_EMP	119-133	T2	D/D/D/D p55	11	182	6.5	2 weeks post 4th vacc	CD8+	IFNg+	Gag CE 4	0.00971517	0
119	ICS_EMP	119-133	T2	D/D/D/D p55	11	182	6.5	2 weeks post 4th vacc	CD8+	IFNg+	Gag CE 3	0.00205815	0
119	ICS_EMP	119-133	T2	D/D/D/D p55	11	182	6.5	2 weeks post 4th vacc	CD8+	IFNg+	Gag CE 2	0.0047087	0
119	ICS_EMP	119-133	T2	D/D/D/D p55	11	182	6.5	2 weeks post 4th vacc	CD8+	IFNg+	Gag CE 1	0.00024648	0
119	ICS_EMP	119-133	T2	D/D/D/D p55	6	42	1.5	2 weeks post 2nd vacc	CD8+	IFNg+	Gag CE 7	0.00151523	0
119	ICS_EMP	119-133	T2	D/D/D/D p55	6	42	1.5	2 weeks post 2nd vacc	CD8+	IFNg+	Gag CE 6	0.0978883	1
119	ICS_EMP	119-133	T2	D/D/D/D p55	6	42	1.5	2 weeks post 2nd vacc	CD8+	IFNg+	Gag CE 5	-0.00532269	0
119	ICS_EMP	119-133	T2	D/D/D/D p55	6	42	1.5	2 weeks post 2nd vacc	CD8+	IFNg+	Gag CE 4	-0.00079872	0
119	ICS_EMP	119-133	T2	D/D/D/D p55	6	42	1.5	2 weeks post 2nd vacc	CD8+	IFNg+	Gag CE 3	0.00201909	0
119	ICS_EMP	119-133	T2	D/D/D/D p55	6	42	1.5	2 weeks post 2nd vacc	CD8+	IFNg+	Gag CE 2	-0.00269574	0
119	ICS_EMP	119-133	T2	D/D/D/D p55	6	42	1.5	2 weeks post 2nd vacc	CD8+	IFNg+	Gag CE 1	-0.00532269	0
119	ICS_EMP	119-108	T1	D/D/D+D/D+D p24+p55	6	42	1.5	2 weeks post 2nd vacc	CD8+	IFNg+	Gag CE 5	0.011948	0
119	ICS_EMP	119-108	T1	D/D/D+D/D+D p24+p55	6	42	1.5	2 weeks post 2nd vacc	CD8+	IFNg+	Gag CE 4	0.0117588	0
119	ICS_EMP	119-108	T1	D/D/D+D/D+D p24+p55	6	42	1.5	2 weeks post 2nd vacc	CD8+	IFNg+	Gag CE 3	0.0169336	0
119	ICS_EMP	119-108	T1	D/D/D+D/D+D p24+p55	6	42	1.5	2 weeks post 2nd vacc	CD8+	IFNg+	Gag CE 2	0.0252428	0
119	ICS_EMP	119-108	T1	D/D/D+D/D+D p24+p55	6	42	1.5	2 weeks post 2nd vacc	CD8+	IFNg+	Gag CE 1	-0.0027669	0
119	ICS_EMP	119-108	T1	D/D/D+D/D+D p24+p55	11	182	6.5	2 weeks post 4th vacc	CD8+	IFNg+	Gag CE 7	-0.0124134	0
119	ICS_EMP	119-108	T1	D/D/D+D/D+D p24+p55	11	182	6.5	2 weeks post 4th vacc	CD8+	IFNg+	Gag CE 6	-0.00908615	0
119	ICS_EMP	119-108	T1	D/D/D+D/D+D p24+p55	11	182	6.5	2 weeks post 4th vacc	CD8+	IFNg+	Gag CE 5	-0.0121378	0
119	ICS_EMP	119-108	T1	D/D/D+D/D+D p24+p55	11	182	6.5	2 weeks post 4th vacc	CD8+	IFNg+	Gag CE 4	-0.0069634	0
119	ICS_EMP	119-108	T1	D/D/D+D/D+D p24+p55	11	182	6.5	2 weeks post 4th vacc	CD8+	IFNg+	Gag CE 3	-0.00848279	0
119	ICS_EMP	119-108	T1	D/D/D+D/D+D p24+p55	11	182	6.5	2 weeks post 4th vacc	CD8+	IFNg+	Gag CE 2	0.010283	0
119	ICS_EMP	119-108	T1	D/D/D+D/D+D p24+p55	11	182	6.5	2 weeks post 4th vacc	CD8+	IFNg+	Gag CE 1	-0.0033123	0
119	ICS_EMP	119-108	T1	D/D/D+D/D+D p24+p55	6	42	1.5	2 weeks post 2nd vacc	CD8+	IFNg+	Gag CE 7	0.00857249	0
119	ICS_EMP	119-108	T1	D/D/D+D/D+D p24+p55	6	42	1.5	2 weeks post 2nd vacc	CD8+	IFNg+	Gag CE 6	0.0232695	0
119	ICS_EMP	119-083	T1	D/D/D+D/D+D p24+p55	11	182	6.5	2 weeks post 4th vacc	CD8+	IFNg+	Gag CE 7	-5.229e-05	0
119	ICS_EMP	119-083	T1	D/D/D+D/D+D p24+p55	11	182	6.5	2 weeks post 4th vacc	CD8+	IFNg+	Gag CE 6	-0.00016525	0
119	ICS_EMP	119-083	T1	D/D/D+D/D+D p24+p55	11	182	6.5	2 weeks post 4th vacc	CD8+	IFNg+	Gag CE 5	0.0014968	0
119	ICS_EMP	119-083	T1	D/D/D+D/D+D p24+p55	11	182	6.5	2 weeks post 4th vacc	CD8+	IFNg+	Gag CE 4	0.00157945	0
119	ICS_EMP	119-083	T1	D/D/D+D/D+D p24+p55	11	182	6.5	2 weeks post 4th vacc	CD8+	IFNg+	Gag CE 3	0.00157228	0
119	ICS_EMP	119-083	T1	D/D/D+D/D+D p24+p55	11	182	6.5	2 weeks post 4th vacc	CD8+	IFNg+	Gag CE 2	-0.00364212	0
119	ICS_EMP	119-083	T1	D/D/D+D/D+D p24+p55	11	182	6.5	2 weeks post 4th vacc	CD8+	IFNg+	Gag CE 1	0.0642515	1
119	ICS_EMP	119-138	T1	D/D/D+D/D+D p24+p55	11	182	6.5	2 weeks post 4th vacc	CD8+	IFNg+	Gag CE 7	2.859e-05	0
119	ICS_EMP	119-138	T1	D/D/D+D/D+D p24+p55	11	182	6.5	2 weeks post 4th vacc	CD8+	IFNg+	Gag CE 6	-0.0026329	0
119	ICS_EMP	119-138	T1	D/D/D+D/D+D p24+p55	11	182	6.5	2 weeks post 4th vacc	CD8+	IFNg+	Gag CE 5	-3.516e-05	0
119	ICS_EMP	119-138	T1	D/D/D+D/D+D p24+p55	11	182	6.5	2 weeks post 4th vacc	CD8+	IFNg+	Gag CE 4	-0.00022216	0
119	ICS_EMP	119-138	T1	D/D/D+D/D+D p24+p55	11	182	6.5	2 weeks post 4th vacc	CD8+	IFNg+	Gag CE 3	0.294186	1
119	ICS_EMP	119-138	T1	D/D/D+D/D+D p24+p55	11	182	6.5	2 weeks post 4th vacc	CD8+	IFNg+	Gag CE 2	-0.0026329	0
119	ICS_EMP	119-138	T1	D/D/D+D/D+D p24+p55	11	182	6.5	2 weeks post 4th vacc	CD8+	IFNg+	Gag CE 1	-0.0026329	0
119	ICS_EMP	119-138	T1	D/D/D+D/D+D p24+p55	6	42	1.5	2 weeks post 2nd vacc	CD8+	IFNg+	Gag CE 7	0	0
119	ICS_EMP	119-138	T1	D/D/D+D/D+D p24+p55	6	42	1.5	2 weeks post 2nd vacc	CD8+	IFNg+	Gag CE 6	0.00514178	0
119	ICS_EMP	119-138	T1	D/D/D+D/D+D p24+p55	6	42	1.5	2 weeks post 2nd vacc	CD8+	IFNg+	Gag CE 5	0	0
119	ICS_EMP	119-138	T1	D/D/D+D/D+D p24+p55	6	42	1.5	2 weeks post 2nd vacc	CD8+	IFNg+	Gag CE 4	0	0
119	ICS_EMP	119-138	T1	D/D/D+D/D+D p24+p55	6	42	1.5	2 weeks post 2nd vacc	CD8+	IFNg+	Gag CE 3	0.0221037	0
119	ICS_EMP	119-138	T1	D/D/D+D/D+D p24+p55	6	42	1.5	2 weeks post 2nd vacc	CD8+	IFNg+	Gag CE 2	0	0
119	ICS_EMP	119-138	T1	D/D/D+D/D+D p24+p55	6	42	1.5	2 weeks post 2nd vacc	CD8+	IFNg+	Gag CE 1	0	0
119	ICS_EMP	119-023	T1	D/D/D+D/D+D p24+p55	6	42	1.5	2 weeks post 2nd vacc	CD8+	IFNg+	Gag CE 7	-0.0089823	0
119	ICS_EMP	119-023	T1	D/D/D+D/D+D p24+p55	6	42	1.5	2 weeks post 2nd vacc	CD8+	IFNg+	Gag CE 6	-0.00382487	0
119	ICS_EMP	119-023	T1	D/D/D+D/D+D p24+p55	6	42	1.5	2 weeks post 2nd vacc	CD8+	IFNg+	Gag CE 5	-0.00639478	0
119	ICS_EMP	119-023	T1	D/D/D+D/D+D p24+p55	6	42	1.5	2 weeks post 2nd vacc	CD8+	IFNg+	Gag CE 4	-0.0063849	0
119	ICS_EMP	119-023	T1	D/D/D+D/D+D p24+p55	6	42	1.5	2 weeks post 2nd vacc	CD8+	IFNg+	Gag CE 3	-0.00021678	0
119	ICS_EMP	119-023	T1	D/D/D+D/D+D p24+p55	6	42	1.5	2 weeks post 2nd vacc	CD8+	IFNg+	Gag CE 2	-0.0089823	0
119	ICS_EMP	119-023	T1	D/D/D+D/D+D p24+p55	6	42	1.5	2 weeks post 2nd vacc	CD8+	IFNg+	Gag CE 1	0.0221536	0
119	ICS_EMP	119-087	T2	D/D/D/D p55	11	182	6.5	2 weeks post 4th vacc	CD8+	IFNg+	Gag CE 7	0.00161998	0
119	ICS_EMP	119-087	T2	D/D/D/D p55	11	182	6.5	2 weeks post 4th vacc	CD8+	IFNg+	Gag CE 6	0	0
119	ICS_EMP	119-087	T2	D/D/D/D p55	11	182	6.5	2 weeks post 4th vacc	CD8+	IFNg+	Gag CE 5	0	0
119	ICS_EMP	119-087	T2	D/D/D/D p55	11	182	6.5	2 weeks post 4th vacc	CD8+	IFNg+	Gag CE 4	0	0
119	ICS_EMP	119-087	T2	D/D/D/D p55	11	182	6.5	2 weeks post 4th vacc	CD8+	IFNg+	Gag CE 3	0.00359292	0
119	ICS_EMP	119-087	T2	D/D/D/D p55	11	182	6.5	2 weeks post 4th vacc	CD8+	IFNg+	Gag CE 2	0	0
119	ICS_EMP	119-087	T2	D/D/D/D p55	11	182	6.5	2 weeks post 4th vacc	CD8+	IFNg+	Gag CE 1	0.00185725	0
119	ICS_EMP	119-087	T2	D/D/D/D p55	6	42	1.5	2 weeks post 2nd vacc	CD8+	IFNg+	Gag CE 7	-0.00169473	0
119	ICS_EMP	119-087	T2	D/D/D/D p55	6	42	1.5	2 weeks post 2nd vacc	CD8+	IFNg+	Gag CE 6	-0.00345489	0
119	ICS_EMP	119-087	T2	D/D/D/D p55	6	42	1.5	2 weeks post 2nd vacc	CD8+	IFNg+	Gag CE 5	-0.00165176	0
119	ICS_EMP	119-087	T2	D/D/D/D p55	6	42	1.5	2 weeks post 2nd vacc	CD8+	IFNg+	Gag CE 4	-0.00188621	0
119	ICS_EMP	119-087	T2	D/D/D/D p55	6	42	1.5	2 weeks post 2nd vacc	CD8+	IFNg+	Gag CE 3	-0.00345489	0
119	ICS_EMP	119-087	T2	D/D/D/D p55	6	42	1.5	2 weeks post 2nd vacc	CD8+	IFNg+	Gag CE 2	-0.00165843	0
119	ICS_EMP	119-087	T2	D/D/D/D p55	6	42	1.5	2 weeks post 2nd vacc	CD8+	IFNg+	Gag CE 1	0.00376533	0
119	ICS_EMP	119-046	T2	D/D/D/D p55	11	182	6.5	2 weeks post 4th vacc	CD8+	IFNg+	Gag CE 7	0	0
119	ICS_EMP	119-046	T2	D/D/D/D p55	11	182	6.5	2 weeks post 4th vacc	CD8+	IFNg+	Gag CE 6	0	0
119	ICS_EMP	119-046	T2	D/D/D/D p55	11	182	6.5	2 weeks post 4th vacc	CD8+	IFNg+	Gag CE 5	0.00214578	0
119	ICS_EMP	119-046	T2	D/D/D/D p55	11	182	6.5	2 weeks post 4th vacc	CD8+	IFNg+	Gag CE 4	0	0
119	ICS_EMP	119-046	T2	D/D/D/D p55	11	182	6.5	2 weeks post 4th vacc	CD8+	IFNg+	Gag CE 3	0.0023034	0
119	ICS_EMP	119-046	T2	D/D/D/D p55	11	182	6.5	2 weeks post 4th vacc	CD8+	IFNg+	Gag CE 2	0.00459633	0
119	ICS_EMP	119-046	T2	D/D/D/D p55	11	182	6.5	2 weeks post 4th vacc	CD8+	IFNg+	Gag CE 1	0	0
119	ICS_EMP	119-046	T2	D/D/D/D p55	6	42	1.5	2 weeks post 2nd vacc	CD8+	IFNg+	Gag CE 7	-0.00048691	0
119	ICS_EMP	119-046	T2	D/D/D/D p55	6	42	1.5	2 weeks post 2nd vacc	CD8+	IFNg+	Gag CE 6	-0.00430487	0
119	ICS_EMP	119-046	T2	D/D/D/D p55	6	42	1.5	2 weeks post 2nd vacc	CD8+	IFNg+	Gag CE 5	-0.0022728	0
119	ICS_EMP	119-046	T2	D/D/D/D p55	6	42	1.5	2 weeks post 2nd vacc	CD8+	IFNg+	Gag CE 4	-0.00430487	0
119	ICS_EMP	119-046	T2	D/D/D/D p55	6	42	1.5	2 weeks post 2nd vacc	CD8+	IFNg+	Gag CE 3	-0.00430487	0
119	ICS_EMP	119-046	T2	D/D/D/D p55	6	42	1.5	2 weeks post 2nd vacc	CD8+	IFNg+	Gag CE 2	-0.00430487	0
119	ICS_EMP	119-046	T2	D/D/D/D p55	6	42	1.5	2 weeks post 2nd vacc	CD8+	IFNg+	Gag CE 1	0.00025447	0
119	ICS_EMP	119-028	T2	D/D/D/D p55	11	182	6.5	2 weeks post 4th vacc	CD8+	IFNg+	Gag CE 7	0.00363228	0
119	ICS_EMP	119-028	T2	D/D/D/D p55	11	182	6.5	2 weeks post 4th vacc	CD8+	IFNg+	Gag CE 6	-0.00025703	0
119	ICS_EMP	119-028	T2	D/D/D/D p55	11	182	6.5	2 weeks post 4th vacc	CD8+	IFNg+	Gag CE 5	0.0042215	0
119	ICS_EMP	119-028	T2	D/D/D/D p55	11	182	6.5	2 weeks post 4th vacc	CD8+	IFNg+	Gag CE 4	-0.00023054	0
119	ICS_EMP	119-028	T2	D/D/D/D p55	11	182	6.5	2 weeks post 4th vacc	CD8+	IFNg+	Gag CE 3	-0.00172831	0
119	ICS_EMP	119-028	T2	D/D/D/D p55	11	182	6.5	2 weeks post 4th vacc	CD8+	IFNg+	Gag CE 2	-0.0001047	0
119	ICS_EMP	119-028	T2	D/D/D/D p55	11	182	6.5	2 weeks post 4th vacc	CD8+	IFNg+	Gag CE 1	-0.00172831	0
119	ICS_EMP	119-028	T2	D/D/D/D p55	6	42	1.5	2 weeks post 2nd vacc	CD8+	IFNg+	Gag CE 7	0	0
119	ICS_EMP	119-028	T2	D/D/D/D p55	6	42	1.5	2 weeks post 2nd vacc	CD8+	IFNg+	Gag CE 6	0.0017264	0
119	ICS_EMP	119-028	T2	D/D/D/D p55	6	42	1.5	2 weeks post 2nd vacc	CD8+	IFNg+	Gag CE 5	0.0067288	0
119	ICS_EMP	119-028	T2	D/D/D/D p55	6	42	1.5	2 weeks post 2nd vacc	CD8+	IFNg+	Gag CE 4	0.00171418	0
119	ICS_EMP	119-028	T2	D/D/D/D p55	6	42	1.5	2 weeks post 2nd vacc	CD8+	IFNg+	Gag CE 3	0.00735335	0
119	ICS_EMP	119-028	T2	D/D/D/D p55	6	42	1.5	2 weeks post 2nd vacc	CD8+	IFNg+	Gag CE 2	0.00189347	0
119	ICS_EMP	119-028	T2	D/D/D/D p55	6	42	1.5	2 weeks post 2nd vacc	CD8+	IFNg+	Gag CE 1	0.00186672	0
119	ICS_EMP	119-105	T1	D/D/D+D/D+D p24+p55	11	182	6.5	2 weeks post 4th vacc	CD8+	IFNg+	Gag CE 7	-0.00847675	0
119	ICS_EMP	119-105	T1	D/D/D+D/D+D p24+p55	11	182	6.5	2 weeks post 4th vacc	CD8+	IFNg+	Gag CE 6	-0.0109866	0
119	ICS_EMP	119-105	T1	D/D/D+D/D+D p24+p55	11	182	6.5	2 weeks post 4th vacc	CD8+	IFNg+	Gag CE 5	-0.00938532	0
119	ICS_EMP	119-105	T1	D/D/D+D/D+D p24+p55	11	182	6.5	2 weeks post 4th vacc	CD8+	IFNg+	Gag CE 4	-0.0109866	0
119	ICS_EMP	119-105	T1	D/D/D+D/D+D p24+p55	11	182	6.5	2 weeks post 4th vacc	CD8+	IFNg+	Gag CE 3	-0.0073456	0
119	ICS_EMP	119-105	T1	D/D/D+D/D+D p24+p55	11	182	6.5	2 weeks post 4th vacc	CD8+	IFNg+	Gag CE 2	-0.0109866	0
119	ICS_EMP	119-105	T1	D/D/D+D/D+D p24+p55	11	182	6.5	2 weeks post 4th vacc	CD8+	IFNg+	Gag CE 1	-0.00759061	0
119	ICS_EMP	119-105	T1	D/D/D+D/D+D p24+p55	6	42	1.5	2 weeks post 2nd vacc	CD8+	IFNg+	Gag CE 7	-0.00291638	0
119	ICS_EMP	119-105	T1	D/D/D+D/D+D p24+p55	6	42	1.5	2 weeks post 2nd vacc	CD8+	IFNg+	Gag CE 6	-0.0056134	0
119	ICS_EMP	119-105	T1	D/D/D+D/D+D p24+p55	6	42	1.5	2 weeks post 2nd vacc	CD8+	IFNg+	Gag CE 5	-0.0056134	0
119	ICS_EMP	119-105	T1	D/D/D+D/D+D p24+p55	6	42	1.5	2 weeks post 2nd vacc	CD8+	IFNg+	Gag CE 4	-0.00299347	0
119	ICS_EMP	119-105	T1	D/D/D+D/D+D p24+p55	6	42	1.5	2 weeks post 2nd vacc	CD8+	IFNg+	Gag CE 3	0.00037194	0
119	ICS_EMP	119-105	T1	D/D/D+D/D+D p24+p55	6	42	1.5	2 weeks post 2nd vacc	CD8+	IFNg+	Gag CE 2	-0.0027208	0
119	ICS_EMP	119-105	T1	D/D/D+D/D+D p24+p55	6	42	1.5	2 weeks post 2nd vacc	CD8+	IFNg+	Gag CE 1	0.0001992	0
119	ICS_EMP	119-009	T2	D/D/D/D p55	11	182	6.5	2 weeks post 4th vacc	CD8+	IFNg+	Gag CE 7	-0.00261178	0
119	ICS_EMP	119-009	T2	D/D/D/D p55	11	182	6.5	2 weeks post 4th vacc	CD8+	IFNg+	Gag CE 6	0.00028115	0
119	ICS_EMP	119-009	T2	D/D/D/D p55	11	182	6.5	2 weeks post 4th vacc	CD8+	IFNg+	Gag CE 5	0.00897403	0
119	ICS_EMP	119-009	T2	D/D/D/D p55	11	182	6.5	2 weeks post 4th vacc	CD8+	IFNg+	Gag CE 4	-0.00261178	0
119	ICS_EMP	119-009	T2	D/D/D/D p55	11	182	6.5	2 weeks post 4th vacc	CD8+	IFNg+	Gag CE 3	0.353559	1
119	ICS_EMP	119-009	T2	D/D/D/D p55	11	182	6.5	2 weeks post 4th vacc	CD8+	IFNg+	Gag CE 2	0.00254725	0
119	ICS_EMP	119-009	T2	D/D/D/D p55	11	182	6.5	2 weeks post 4th vacc	CD8+	IFNg+	Gag CE 1	0.00031245	0
119	ICS_EMP	119-009	T2	D/D/D/D p55	6	42	1.5	2 weeks post 2nd vacc	CD8+	IFNg+	Gag CE 7	-0.00676575	0
119	ICS_EMP	119-009	T2	D/D/D/D p55	6	42	1.5	2 weeks post 2nd vacc	CD8+	IFNg+	Gag CE 6	0.00076267	0
119	ICS_EMP	119-009	T2	D/D/D/D p55	6	42	1.5	2 weeks post 2nd vacc	CD8+	IFNg+	Gag CE 5	0.00077876	0
119	ICS_EMP	119-009	T2	D/D/D/D p55	6	42	1.5	2 weeks post 2nd vacc	CD8+	IFNg+	Gag CE 4	-0.00382007	0
119	ICS_EMP	119-009	T2	D/D/D/D p55	6	42	1.5	2 weeks post 2nd vacc	CD8+	IFNg+	Gag CE 3	0.0854375	1
119	ICS_EMP	119-009	T2	D/D/D/D p55	6	42	1.5	2 weeks post 2nd vacc	CD8+	IFNg+	Gag CE 2	0.0006823	0
119	ICS_EMP	119-009	T2	D/D/D/D p55	6	42	1.5	2 weeks post 2nd vacc	CD8+	IFNg+	Gag CE 1	0.00294228	0
119	ICS_EMP	119-110	T1	D/D/D+D/D+D p24+p55	11	182	6.5	2 weeks post 4th vacc	CD8+	IFNg+	Gag CE 7	-0.00254836	0
119	ICS_EMP	119-110	T1	D/D/D+D/D+D p24+p55	11	182	6.5	2 weeks post 4th vacc	CD8+	IFNg+	Gag CE 6	0.281631	1
119	ICS_EMP	119-110	T1	D/D/D+D/D+D p24+p55	11	182	6.5	2 weeks post 4th vacc	CD8+	IFNg+	Gag CE 5	0.00234904	0
119	ICS_EMP	119-110	T1	D/D/D+D/D+D p24+p55	11	182	6.5	2 weeks post 4th vacc	CD8+	IFNg+	Gag CE 4	-0.00254836	0
119	ICS_EMP	119-110	T1	D/D/D+D/D+D p24+p55	11	182	6.5	2 weeks post 4th vacc	CD8+	IFNg+	Gag CE 3	-0.00014208	0
119	ICS_EMP	119-110	T1	D/D/D+D/D+D p24+p55	11	182	6.5	2 weeks post 4th vacc	CD8+	IFNg+	Gag CE 2	-7.238e-05	0
119	ICS_EMP	119-110	T1	D/D/D+D/D+D p24+p55	11	182	6.5	2 weeks post 4th vacc	CD8+	IFNg+	Gag CE 1	0.0253752	0
119	ICS_EMP	119-110	T1	D/D/D+D/D+D p24+p55	6	42	1.5	2 weeks post 2nd vacc	CD8+	IFNg+	Gag CE 7	0.00447608	0
119	ICS_EMP	119-110	T1	D/D/D+D/D+D p24+p55	6	42	1.5	2 weeks post 2nd vacc	CD8+	IFNg+	Gag CE 6	0.0353507	0
119	ICS_EMP	119-110	T1	D/D/D+D/D+D p24+p55	6	42	1.5	2 weeks post 2nd vacc	CD8+	IFNg+	Gag CE 5	0	0
119	ICS_EMP	119-110	T1	D/D/D+D/D+D p24+p55	6	42	1.5	2 weeks post 2nd vacc	CD8+	IFNg+	Gag CE 4	0	0
119	ICS_EMP	119-110	T1	D/D/D+D/D+D p24+p55	6	42	1.5	2 weeks post 2nd vacc	CD8+	IFNg+	Gag CE 3	0.00661157	0
119	ICS_EMP	119-110	T1	D/D/D+D/D+D p24+p55	6	42	1.5	2 weeks post 2nd vacc	CD8+	IFNg+	Gag CE 2	0	0
119	ICS_EMP	119-110	T1	D/D/D+D/D+D p24+p55	6	42	1.5	2 weeks post 2nd vacc	CD8+	IFNg+	Gag CE 1	0.0151378	0
119	ICS_EMP	119-117	T2	D/D/D/D p55	11	182	6.5	2 weeks post 4th vacc	CD8+	IFNg+	Gag CE 7	0.00107693	0
119	ICS_EMP	119-117	T2	D/D/D/D p55	11	182	6.5	2 weeks post 4th vacc	CD8+	IFNg+	Gag CE 6	-0.00435948	0
119	ICS_EMP	119-117	T2	D/D/D/D p55	11	182	6.5	2 weeks post 4th vacc	CD8+	IFNg+	Gag CE 5	-0.00202696	0
119	ICS_EMP	119-117	T2	D/D/D/D p55	11	182	6.5	2 weeks post 4th vacc	CD8+	IFNg+	Gag CE 4	0.00052572	0
119	ICS_EMP	119-117	T2	D/D/D/D p55	11	182	6.5	2 weeks post 4th vacc	CD8+	IFNg+	Gag CE 3	-0.00203065	0
119	ICS_EMP	119-117	T2	D/D/D/D p55	11	182	6.5	2 weeks post 4th vacc	CD8+	IFNg+	Gag CE 2	-0.00208737	0
119	ICS_EMP	119-117	T2	D/D/D/D p55	11	182	6.5	2 weeks post 4th vacc	CD8+	IFNg+	Gag CE 1	-0.00202891	0
119	ICS_EMP	119-117	T2	D/D/D/D p55	6	42	1.5	2 weeks post 2nd vacc	CD8+	IFNg+	Gag CE 7	0.0174563	0
119	ICS_EMP	119-117	T2	D/D/D/D p55	6	42	1.5	2 weeks post 2nd vacc	CD8+	IFNg+	Gag CE 6	0.00053153	0
119	ICS_EMP	119-117	T2	D/D/D/D p55	6	42	1.5	2 weeks post 2nd vacc	CD8+	IFNg+	Gag CE 5	-0.00204398	0
119	ICS_EMP	119-117	T2	D/D/D/D p55	6	42	1.5	2 weeks post 2nd vacc	CD8+	IFNg+	Gag CE 4	-0.00176416	0
119	ICS_EMP	119-117	T2	D/D/D/D p55	6	42	1.5	2 weeks post 2nd vacc	CD8+	IFNg+	Gag CE 3	-0.00222964	0
119	ICS_EMP	119-117	T2	D/D/D/D p55	6	42	1.5	2 weeks post 2nd vacc	CD8+	IFNg+	Gag CE 2	-0.00487473	0
119	ICS_EMP	119-117	T2	D/D/D/D p55	6	42	1.5	2 weeks post 2nd vacc	CD8+	IFNg+	Gag CE 1	0.0114275	0
119	ICS_EMP	119-006	T2	D/D/D/D p55	11	182	6.5	2 weeks post 4th vacc	CD8+	IFNg+	Gag CE 7	0.00137728	0
119	ICS_EMP	119-006	T2	D/D/D/D p55	11	182	6.5	2 weeks post 4th vacc	CD8+	IFNg+	Gag CE 6	0.00210733	0
119	ICS_EMP	119-006	T2	D/D/D/D p55	11	182	6.5	2 weeks post 4th vacc	CD8+	IFNg+	Gag CE 5	-0.00944768	0
119	ICS_EMP	119-006	T2	D/D/D/D p55	11	182	6.5	2 weeks post 4th vacc	CD8+	IFNg+	Gag CE 4	-0.0015384	0
119	ICS_EMP	119-006	T2	D/D/D/D p55	11	182	6.5	2 weeks post 4th vacc	CD8+	IFNg+	Gag CE 3	7.277e-05	0
119	ICS_EMP	119-006	T2	D/D/D/D p55	11	182	6.5	2 weeks post 4th vacc	CD8+	IFNg+	Gag CE 2	0.00061659	0
119	ICS_EMP	119-006	T2	D/D/D/D p55	11	182	6.5	2 weeks post 4th vacc	CD8+	IFNg+	Gag CE 1	0.00103459	0
119	ICS_EMP	119-006	T2	D/D/D/D p55	6	42	1.5	2 weeks post 2nd vacc	CD8+	IFNg+	Gag CE 7	-0.00217538	0
119	ICS_EMP	119-006	T2	D/D/D/D p55	6	42	1.5	2 weeks post 2nd vacc	CD8+	IFNg+	Gag CE 6	-0.00217538	0
119	ICS_EMP	119-006	T2	D/D/D/D p55	6	42	1.5	2 weeks post 2nd vacc	CD8+	IFNg+	Gag CE 5	6.356e-05	0
119	ICS_EMP	119-006	T2	D/D/D/D p55	6	42	1.5	2 weeks post 2nd vacc	CD8+	IFNg+	Gag CE 4	0.00273947	0
119	ICS_EMP	119-006	T2	D/D/D/D p55	6	42	1.5	2 weeks post 2nd vacc	CD8+	IFNg+	Gag CE 3	-0.00217538	0
119	ICS_EMP	119-006	T2	D/D/D/D p55	6	42	1.5	2 weeks post 2nd vacc	CD8+	IFNg+	Gag CE 2	0.00835781	0
119	ICS_EMP	119-006	T2	D/D/D/D p55	6	42	1.5	2 weeks post 2nd vacc	CD8+	IFNg+	Gag CE 1	0.00486787	0
119	ICS_EMP	119-052	T1	D/D/D+D/D+D p24+p55	11	182	6.5	2 weeks post 4th vacc	CD8+	IFNg+	Gag CE 7	-0.00329511	0
119	ICS_EMP	119-052	T1	D/D/D+D/D+D p24+p55	11	182	6.5	2 weeks post 4th vacc	CD8+	IFNg+	Gag CE 6	0.0147972	0
119	ICS_EMP	119-052	T1	D/D/D+D/D+D p24+p55	11	182	6.5	2 weeks post 4th vacc	CD8+	IFNg+	Gag CE 5	0.00022379	0
119	ICS_EMP	119-052	T1	D/D/D+D/D+D p24+p55	11	182	6.5	2 weeks post 4th vacc	CD8+	IFNg+	Gag CE 4	0.000315	0
119	ICS_EMP	119-052	T1	D/D/D+D/D+D p24+p55	11	182	6.5	2 weeks post 4th vacc	CD8+	IFNg+	Gag CE 3	-6.68e-05	0
119	ICS_EMP	119-052	T1	D/D/D+D/D+D p24+p55	11	182	6.5	2 weeks post 4th vacc	CD8+	IFNg+	Gag CE 2	0.117084	1
119	ICS_EMP	119-052	T1	D/D/D+D/D+D p24+p55	11	182	6.5	2 weeks post 4th vacc	CD8+	IFNg+	Gag CE 1	0.00607199	0
119	ICS_EMP	119-081	T2	D/D/D/D p55	6	42	1.5	2 weeks post 2nd vacc	CD8+	IFNg+	Gag CE 7	0.00377234	0
119	ICS_EMP	119-081	T2	D/D/D/D p55	6	42	1.5	2 weeks post 2nd vacc	CD8+	IFNg+	Gag CE 6	-0.00332911	0
119	ICS_EMP	119-081	T2	D/D/D/D p55	6	42	1.5	2 weeks post 2nd vacc	CD8+	IFNg+	Gag CE 5	-0.00341294	0
119	ICS_EMP	119-081	T2	D/D/D/D p55	6	42	1.5	2 weeks post 2nd vacc	CD8+	IFNg+	Gag CE 4	0.0261924	0
119	ICS_EMP	119-081	T2	D/D/D/D p55	6	42	1.5	2 weeks post 2nd vacc	CD8+	IFNg+	Gag CE 3	-0.00494666	0
119	ICS_EMP	119-081	T2	D/D/D/D p55	6	42	1.5	2 weeks post 2nd vacc	CD8+	IFNg+	Gag CE 2	-0.00494666	0
119	ICS_EMP	119-081	T2	D/D/D/D p55	6	42	1.5	2 weeks post 2nd vacc	CD8+	IFNg+	Gag CE 1	-0.00353039	0
119	ICS_EMP	119-010	T2	D/D/D/D p55	11	182	6.5	2 weeks post 4th vacc	CD8+	IFNg+	Gag CE 7	-0.0264052	0
119	ICS_EMP	119-010	T2	D/D/D/D p55	11	182	6.5	2 weeks post 4th vacc	CD8+	IFNg+	Gag CE 6	-0.0296906	0
119	ICS_EMP	119-010	T2	D/D/D/D p55	11	182	6.5	2 weeks post 4th vacc	CD8+	IFNg+	Gag CE 5	0.0547345	0
119	ICS_EMP	119-010	T2	D/D/D/D p55	11	182	6.5	2 weeks post 4th vacc	CD8+	IFNg+	Gag CE 4	0.344771	1
119	ICS_EMP	119-010	T2	D/D/D/D p55	11	182	6.5	2 weeks post 4th vacc	CD8+	IFNg+	Gag CE 3	-0.0220341	0
119	ICS_EMP	119-010	T2	D/D/D/D p55	11	182	6.5	2 weeks post 4th vacc	CD8+	IFNg+	Gag CE 2	0.0110999	0
119	ICS_EMP	119-010	T2	D/D/D/D p55	11	182	6.5	2 weeks post 4th vacc	CD8+	IFNg+	Gag CE 1	-0.00353895	0
119	ICS_EMP	119-010	T2	D/D/D/D p55	6	42	1.5	2 weeks post 2nd vacc	CD8+	IFNg+	Gag CE 7	0.0148984	0
119	ICS_EMP	119-010	T2	D/D/D/D p55	6	42	1.5	2 weeks post 2nd vacc	CD8+	IFNg+	Gag CE 6	-0.00720444	0
119	ICS_EMP	119-010	T2	D/D/D/D p55	6	42	1.5	2 weeks post 2nd vacc	CD8+	IFNg+	Gag CE 5	-0.00453318	0
119	ICS_EMP	119-010	T2	D/D/D/D p55	6	42	1.5	2 weeks post 2nd vacc	CD8+	IFNg+	Gag CE 4	0.0259775	0
119	ICS_EMP	119-010	T2	D/D/D/D p55	6	42	1.5	2 weeks post 2nd vacc	CD8+	IFNg+	Gag CE 3	-0.0214363	0
119	ICS_EMP	119-010	T2	D/D/D/D p55	6	42	1.5	2 weeks post 2nd vacc	CD8+	IFNg+	Gag CE 2	0.00564922	0
119	ICS_EMP	119-010	T2	D/D/D/D p55	6	42	1.5	2 weeks post 2nd vacc	CD8+	IFNg+	Gag CE 1	0.0155544	0
119	ICS_EMP	119-048	T2	D/D/D/D p55	11	182	6.5	2 weeks post 4th vacc	CD8+	IFNg+	Gag CE 7	0.0146672	0
119	ICS_EMP	119-048	T2	D/D/D/D p55	11	182	6.5	2 weeks post 4th vacc	CD8+	IFNg+	Gag CE 6	0.0198887	0
119	ICS_EMP	119-048	T2	D/D/D/D p55	11	182	6.5	2 weeks post 4th vacc	CD8+	IFNg+	Gag CE 5	0.0359638	0
119	ICS_EMP	119-048	T2	D/D/D/D p55	11	182	6.5	2 weeks post 4th vacc	CD8+	IFNg+	Gag CE 4	0.0297356	0
119	ICS_EMP	119-048	T2	D/D/D/D p55	11	182	6.5	2 weeks post 4th vacc	CD8+	IFNg+	Gag CE 3	0.0245053	0
119	ICS_EMP	119-048	T2	D/D/D/D p55	11	182	6.5	2 weeks post 4th vacc	CD8+	IFNg+	Gag CE 2	0.033995	0
119	ICS_EMP	119-048	T2	D/D/D/D p55	11	182	6.5	2 weeks post 4th vacc	CD8+	IFNg+	Gag CE 1	0.0211704	0
119	ICS_EMP	119-048	T2	D/D/D/D p55	6	42	1.5	2 weeks post 2nd vacc	CD8+	IFNg+	Gag CE 7	-0.00234446	0
119	ICS_EMP	119-048	T2	D/D/D/D p55	6	42	1.5	2 weeks post 2nd vacc	CD8+	IFNg+	Gag CE 6	0.0225678	0
119	ICS_EMP	119-048	T2	D/D/D/D p55	6	42	1.5	2 weeks post 2nd vacc	CD8+	IFNg+	Gag CE 5	0.0272069	0
119	ICS_EMP	119-048	T2	D/D/D/D p55	6	42	1.5	2 weeks post 2nd vacc	CD8+	IFNg+	Gag CE 4	0.0133577	0
119	ICS_EMP	119-048	T2	D/D/D/D p55	6	42	1.5	2 weeks post 2nd vacc	CD8+	IFNg+	Gag CE 3	-0.0117244	0
119	ICS_EMP	119-048	T2	D/D/D/D p55	6	42	1.5	2 weeks post 2nd vacc	CD8+	IFNg+	Gag CE 2	0.0203623	0
119	ICS_EMP	119-048	T2	D/D/D/D p55	6	42	1.5	2 weeks post 2nd vacc	CD8+	IFNg+	Gag CE 1	-0.00308202	0
119	ICS_EMP	119-129	T2	D/D/D/D p55	11	182	6.5	2 weeks post 4th vacc	CD8+	IFNg+	Gag CE 7	-0.00163755	0
119	ICS_EMP	119-129	T2	D/D/D/D p55	11	182	6.5	2 weeks post 4th vacc	CD8+	IFNg+	Gag CE 6	-0.0019115	0
119	ICS_EMP	119-129	T2	D/D/D/D p55	11	182	6.5	2 weeks post 4th vacc	CD8+	IFNg+	Gag CE 5	0.00620004	0
119	ICS_EMP	119-129	T2	D/D/D/D p55	11	182	6.5	2 weeks post 4th vacc	CD8+	IFNg+	Gag CE 4	-0.00186037	0
119	ICS_EMP	119-129	T2	D/D/D/D p55	11	182	6.5	2 weeks post 4th vacc	CD8+	IFNg+	Gag CE 3	-0.00189262	0
119	ICS_EMP	119-129	T2	D/D/D/D p55	11	182	6.5	2 weeks post 4th vacc	CD8+	IFNg+	Gag CE 2	-0.00339824	0
119	ICS_EMP	119-129	T2	D/D/D/D p55	11	182	6.5	2 weeks post 4th vacc	CD8+	IFNg+	Gag CE 1	-0.00178083	0
119	ICS_EMP	119-129	T2	D/D/D/D p55	6	42	1.5	2 weeks post 2nd vacc	CD8+	IFNg+	Gag CE 7	-0.00012952	0
119	ICS_EMP	119-129	T2	D/D/D/D p55	6	42	1.5	2 weeks post 2nd vacc	CD8+	IFNg+	Gag CE 6	0.00295409	0
119	ICS_EMP	119-129	T2	D/D/D/D p55	6	42	1.5	2 weeks post 2nd vacc	CD8+	IFNg+	Gag CE 5	-0.00017452	0
119	ICS_EMP	119-129	T2	D/D/D/D p55	6	42	1.5	2 weeks post 2nd vacc	CD8+	IFNg+	Gag CE 4	-0.00026244	0
119	ICS_EMP	119-129	T2	D/D/D/D p55	6	42	1.5	2 weeks post 2nd vacc	CD8+	IFNg+	Gag CE 3	0.00251752	0
119	ICS_EMP	119-129	T2	D/D/D/D p55	6	42	1.5	2 weeks post 2nd vacc	CD8+	IFNg+	Gag CE 2	-0.00327799	0
119	ICS_EMP	119-129	T2	D/D/D/D p55	6	42	1.5	2 weeks post 2nd vacc	CD8+	IFNg+	Gag CE 1	-9.601e-05	0
119	ICS_EMP	119-011	T1	D/D/D+D/D+D p24+p55	11	182	6.5	2 weeks post 4th vacc	CD8+	IFNg+	Gag CE 7	-0.00774503	0
119	ICS_EMP	119-011	T1	D/D/D+D/D+D p24+p55	11	182	6.5	2 weeks post 4th vacc	CD8+	IFNg+	Gag CE 6	0.00259196	0
119	ICS_EMP	119-011	T1	D/D/D+D/D+D p24+p55	11	182	6.5	2 weeks post 4th vacc	CD8+	IFNg+	Gag CE 5	0.0323866	0
119	ICS_EMP	119-011	T1	D/D/D+D/D+D p24+p55	11	182	6.5	2 weeks post 4th vacc	CD8+	IFNg+	Gag CE 4	-0.00320803	0
119	ICS_EMP	119-011	T1	D/D/D+D/D+D p24+p55	11	182	6.5	2 weeks post 4th vacc	CD8+	IFNg+	Gag CE 3	-0.00774503	0
119	ICS_EMP	119-011	T1	D/D/D+D/D+D p24+p55	11	182	6.5	2 weeks post 4th vacc	CD8+	IFNg+	Gag CE 2	-0.00396645	0
119	ICS_EMP	119-011	T1	D/D/D+D/D+D p24+p55	11	182	6.5	2 weeks post 4th vacc	CD8+	IFNg+	Gag CE 1	-0.00774503	0
119	ICS_EMP	119-076	T1	D/D/D+D/D+D p24+p55	11	182	6.5	2 weeks post 4th vacc	CD8+	IFNg+	Gag CE 7	0.00462171	0
119	ICS_EMP	119-076	T1	D/D/D+D/D+D p24+p55	11	182	6.5	2 weeks post 4th vacc	CD8+	IFNg+	Gag CE 6	0.00361755	0
119	ICS_EMP	119-076	T1	D/D/D+D/D+D p24+p55	11	182	6.5	2 weeks post 4th vacc	CD8+	IFNg+	Gag CE 5	0	0
119	ICS_EMP	119-076	T1	D/D/D+D/D+D p24+p55	11	182	6.5	2 weeks post 4th vacc	CD8+	IFNg+	Gag CE 4	0.00417711	0
119	ICS_EMP	119-076	T1	D/D/D+D/D+D p24+p55	11	182	6.5	2 weeks post 4th vacc	CD8+	IFNg+	Gag CE 3	0	0
119	ICS_EMP	119-076	T1	D/D/D+D/D+D p24+p55	11	182	6.5	2 weeks post 4th vacc	CD8+	IFNg+	Gag CE 2	0.0076298	0
119	ICS_EMP	119-076	T1	D/D/D+D/D+D p24+p55	11	182	6.5	2 weeks post 4th vacc	CD8+	IFNg+	Gag CE 1	0.00811293	0
119	ICS_EMP	119-076	T1	D/D/D+D/D+D p24+p55	6	42	1.5	2 weeks post 2nd vacc	CD8+	IFNg+	Gag CE 7	0.00087021	0
119	ICS_EMP	119-076	T1	D/D/D+D/D+D p24+p55	6	42	1.5	2 weeks post 2nd vacc	CD8+	IFNg+	Gag CE 6	-7.08e-05	0
119	ICS_EMP	119-076	T1	D/D/D+D/D+D p24+p55	6	42	1.5	2 weeks post 2nd vacc	CD8+	IFNg+	Gag CE 5	-0.00382132	0
119	ICS_EMP	119-076	T1	D/D/D+D/D+D p24+p55	6	42	1.5	2 weeks post 2nd vacc	CD8+	IFNg+	Gag CE 4	0.0132421	0
119	ICS_EMP	119-076	T1	D/D/D+D/D+D p24+p55	6	42	1.5	2 weeks post 2nd vacc	CD8+	IFNg+	Gag CE 3	-1.687e-05	0
119	ICS_EMP	119-076	T1	D/D/D+D/D+D p24+p55	6	42	1.5	2 weeks post 2nd vacc	CD8+	IFNg+	Gag CE 2	0.00441761	0
119	ICS_EMP	119-076	T1	D/D/D+D/D+D p24+p55	6	42	1.5	2 weeks post 2nd vacc	CD8+	IFNg+	Gag CE 1	-0.00382132	0
119	ICS_EMP	119-070	T2	D/D/D/D p55	11	182	6.5	2 weeks post 4th vacc	CD8+	IFNg+	Gag CE 7	-0.00773077	0
119	ICS_EMP	119-070	T2	D/D/D/D p55	11	182	6.5	2 weeks post 4th vacc	CD8+	IFNg+	Gag CE 6	0.00197895	0
119	ICS_EMP	119-070	T2	D/D/D/D p55	11	182	6.5	2 weeks post 4th vacc	CD8+	IFNg+	Gag CE 5	-0.00830546	0
119	ICS_EMP	119-070	T2	D/D/D/D p55	11	182	6.5	2 weeks post 4th vacc	CD8+	IFNg+	Gag CE 4	-0.00386636	0
119	ICS_EMP	119-070	T2	D/D/D/D p55	11	182	6.5	2 weeks post 4th vacc	CD8+	IFNg+	Gag CE 3	-0.00886489	0
119	ICS_EMP	119-070	T2	D/D/D/D p55	11	182	6.5	2 weeks post 4th vacc	CD8+	IFNg+	Gag CE 2	-0.00841781	0
119	ICS_EMP	119-070	T2	D/D/D/D p55	11	182	6.5	2 weeks post 4th vacc	CD8+	IFNg+	Gag CE 1	-0.0127556	0
119	ICS_EMP	119-070	T2	D/D/D/D p55	6	42	1.5	2 weeks post 2nd vacc	CD8+	IFNg+	Gag CE 7	0.00627396	0
119	ICS_EMP	119-070	T2	D/D/D/D p55	6	42	1.5	2 weeks post 2nd vacc	CD8+	IFNg+	Gag CE 6	0.00308831	0
119	ICS_EMP	119-070	T2	D/D/D/D p55	6	42	1.5	2 weeks post 2nd vacc	CD8+	IFNg+	Gag CE 5	0.0149807	0
119	ICS_EMP	119-070	T2	D/D/D/D p55	6	42	1.5	2 weeks post 2nd vacc	CD8+	IFNg+	Gag CE 4	0.00889962	0
119	ICS_EMP	119-070	T2	D/D/D/D p55	6	42	1.5	2 weeks post 2nd vacc	CD8+	IFNg+	Gag CE 3	-0.00019263	0
119	ICS_EMP	119-070	T2	D/D/D/D p55	6	42	1.5	2 weeks post 2nd vacc	CD8+	IFNg+	Gag CE 2	0.0114133	0
119	ICS_EMP	119-070	T2	D/D/D/D p55	6	42	1.5	2 weeks post 2nd vacc	CD8+	IFNg+	Gag CE 1	0.00535554	0
119	ICS_EMP	119-135	T1	D/D/D+D/D+D p24+p55	11	182	6.5	2 weeks post 4th vacc	CD8+	IFNg+	Gag CE 7	0	0
119	ICS_EMP	119-135	T1	D/D/D+D/D+D p24+p55	11	182	6.5	2 weeks post 4th vacc	CD8+	IFNg+	Gag CE 6	0.00751089	0
119	ICS_EMP	119-135	T1	D/D/D+D/D+D p24+p55	11	182	6.5	2 weeks post 4th vacc	CD8+	IFNg+	Gag CE 5	0	0
119	ICS_EMP	119-135	T1	D/D/D+D/D+D p24+p55	11	182	6.5	2 weeks post 4th vacc	CD8+	IFNg+	Gag CE 4	0.00832917	0
119	ICS_EMP	119-135	T1	D/D/D+D/D+D p24+p55	11	182	6.5	2 weeks post 4th vacc	CD8+	IFNg+	Gag CE 3	0	0
119	ICS_EMP	119-135	T1	D/D/D+D/D+D p24+p55	11	182	6.5	2 weeks post 4th vacc	CD8+	IFNg+	Gag CE 2	0.00770772	0
119	ICS_EMP	119-135	T1	D/D/D+D/D+D p24+p55	11	182	6.5	2 weeks post 4th vacc	CD8+	IFNg+	Gag CE 1	0	0
119	ICS_EMP	119-045	T2	D/D/D/D p55	11	182	6.5	2 weeks post 4th vacc	CD8+	IFNg+	Gag CE 7	0.00852224	0
119	ICS_EMP	119-045	T2	D/D/D/D p55	11	182	6.5	2 weeks post 4th vacc	CD8+	IFNg+	Gag CE 6	0	0
119	ICS_EMP	119-045	T2	D/D/D/D p55	11	182	6.5	2 weeks post 4th vacc	CD8+	IFNg+	Gag CE 5	0.00722439	0
119	ICS_EMP	119-045	T2	D/D/D/D p55	11	182	6.5	2 weeks post 4th vacc	CD8+	IFNg+	Gag CE 4	0	0
119	ICS_EMP	119-045	T2	D/D/D/D p55	11	182	6.5	2 weeks post 4th vacc	CD8+	IFNg+	Gag CE 3	0	0
119	ICS_EMP	119-045	T2	D/D/D/D p55	11	182	6.5	2 weeks post 4th vacc	CD8+	IFNg+	Gag CE 2	0.00680643	0
119	ICS_EMP	119-045	T2	D/D/D/D p55	11	182	6.5	2 weeks post 4th vacc	CD8+	IFNg+	Gag CE 1	0	0
119	ICS_EMP	119-045	T2	D/D/D/D p55	6	42	1.5	2 weeks post 2nd vacc	CD8+	IFNg+	Gag CE 7	0.00580235	0
119	ICS_EMP	119-045	T2	D/D/D/D p55	6	42	1.5	2 weeks post 2nd vacc	CD8+	IFNg+	Gag CE 6	0.00387876	0
119	ICS_EMP	119-045	T2	D/D/D/D p55	6	42	1.5	2 weeks post 2nd vacc	CD8+	IFNg+	Gag CE 5	0.00443714	0
119	ICS_EMP	119-045	T2	D/D/D/D p55	6	42	1.5	2 weeks post 2nd vacc	CD8+	IFNg+	Gag CE 4	0.0140497	0
119	ICS_EMP	119-045	T2	D/D/D/D p55	6	42	1.5	2 weeks post 2nd vacc	CD8+	IFNg+	Gag CE 3	0.110887	1
119	ICS_EMP	119-045	T2	D/D/D/D p55	6	42	1.5	2 weeks post 2nd vacc	CD8+	IFNg+	Gag CE 2	0.197114	1
119	ICS_EMP	119-045	T2	D/D/D/D p55	6	42	1.5	2 weeks post 2nd vacc	CD8+	IFNg+	Gag CE 1	0.00946977	0
119	ICS_EMP	119-127	T1	D/D/D+D/D+D p24+p55	11	182	6.5	2 weeks post 4th vacc	CD8+	IFNg+	Gag CE 7	-0.00887889	0
119	ICS_EMP	119-127	T1	D/D/D+D/D+D p24+p55	11	182	6.5	2 weeks post 4th vacc	CD8+	IFNg+	Gag CE 6	0.00014312	0
119	ICS_EMP	119-127	T1	D/D/D+D/D+D p24+p55	11	182	6.5	2 weeks post 4th vacc	CD8+	IFNg+	Gag CE 5	0.00428247	0
119	ICS_EMP	119-127	T1	D/D/D+D/D+D p24+p55	11	182	6.5	2 weeks post 4th vacc	CD8+	IFNg+	Gag CE 4	2.40418	1
119	ICS_EMP	119-127	T1	D/D/D+D/D+D p24+p55	11	182	6.5	2 weeks post 4th vacc	CD8+	IFNg+	Gag CE 3	-0.00299134	0
119	ICS_EMP	119-127	T1	D/D/D+D/D+D p24+p55	11	182	6.5	2 weeks post 4th vacc	CD8+	IFNg+	Gag CE 1	0.00092856	0
119	ICS_EMP	119-127	T1	D/D/D+D/D+D p24+p55	6	42	1.5	2 weeks post 2nd vacc	CD8+	IFNg+	Gag CE 7	-0.00248834	0
119	ICS_EMP	119-127	T1	D/D/D+D/D+D p24+p55	6	42	1.5	2 weeks post 2nd vacc	CD8+	IFNg+	Gag CE 6	-0.00736377	0
119	ICS_EMP	119-127	T1	D/D/D+D/D+D p24+p55	6	42	1.5	2 weeks post 2nd vacc	CD8+	IFNg+	Gag CE 5	0.00858519	0
119	ICS_EMP	119-127	T1	D/D/D+D/D+D p24+p55	6	42	1.5	2 weeks post 2nd vacc	CD8+	IFNg+	Gag CE 4	0.534356	1
119	ICS_EMP	119-127	T1	D/D/D+D/D+D p24+p55	6	42	1.5	2 weeks post 2nd vacc	CD8+	IFNg+	Gag CE 3	-0.00736377	0
119	ICS_EMP	119-127	T1	D/D/D+D/D+D p24+p55	6	42	1.5	2 weeks post 2nd vacc	CD8+	IFNg+	Gag CE 2	0.0050043	0
119	ICS_EMP	119-127	T1	D/D/D+D/D+D p24+p55	6	42	1.5	2 weeks post 2nd vacc	CD8+	IFNg+	Gag CE 1	0.00044019	0
119	ICS_EMP	119-099	T2	D/D/D/D p55	6	42	1.5	2 weeks post 2nd vacc	CD8+	IFNg+	Gag CE 7	-0.00669456	0
119	ICS_EMP	119-099	T2	D/D/D/D p55	6	42	1.5	2 weeks post 2nd vacc	CD8+	IFNg+	Gag CE 6	0.00644345	0
119	ICS_EMP	119-099	T2	D/D/D/D p55	6	42	1.5	2 weeks post 2nd vacc	CD8+	IFNg+	Gag CE 5	0.0657561	0
119	ICS_EMP	119-099	T2	D/D/D/D p55	6	42	1.5	2 weeks post 2nd vacc	CD8+	IFNg+	Gag CE 4	0.151232	1
119	ICS_EMP	119-099	T2	D/D/D/D p55	6	42	1.5	2 weeks post 2nd vacc	CD8+	IFNg+	Gag CE 3	0.146943	1
119	ICS_EMP	119-099	T2	D/D/D/D p55	6	42	1.5	2 weeks post 2nd vacc	CD8+	IFNg+	Gag CE 2	0.0006387	0
119	ICS_EMP	119-099	T2	D/D/D/D p55	6	42	1.5	2 weeks post 2nd vacc	CD8+	IFNg+	Gag CE 1	-0.00669456	0
119	ICS_EMP	119-099	T2	D/D/D/D p55	11	182	6.5	2 weeks post 4th vacc	CD8+	IFNg+	Gag CE 7	0.00565003	0
119	ICS_EMP	119-099	T2	D/D/D/D p55	11	182	6.5	2 weeks post 4th vacc	CD8+	IFNg+	Gag CE 6	0.00597764	0
119	ICS_EMP	119-099	T2	D/D/D/D p55	11	182	6.5	2 weeks post 4th vacc	CD8+	IFNg+	Gag CE 5	0.0930652	1
119	ICS_EMP	119-099	T2	D/D/D/D p55	11	182	6.5	2 weeks post 4th vacc	CD8+	IFNg+	Gag CE 4	0.560784	1
119	ICS_EMP	119-099	T2	D/D/D/D p55	11	182	6.5	2 weeks post 4th vacc	CD8+	IFNg+	Gag CE 3	0.786846	1
119	ICS_EMP	119-099	T2	D/D/D/D p55	11	182	6.5	2 weeks post 4th vacc	CD8+	IFNg+	Gag CE 2	-0.00510355	0
119	ICS_EMP	119-099	T2	D/D/D/D p55	11	182	6.5	2 weeks post 4th vacc	CD8+	IFNg+	Gag CE 1	-0.0021318	0
119	ICS_EMP	119-109	T1	D/D/D+D/D+D p24+p55	11	182	6.5	2 weeks post 4th vacc	CD8+	IFNg+	Gag CE 7	-0.00157126	0
119	ICS_EMP	119-109	T1	D/D/D+D/D+D p24+p55	11	182	6.5	2 weeks post 4th vacc	CD8+	IFNg+	Gag CE 6	0.00156735	0
119	ICS_EMP	119-109	T1	D/D/D+D/D+D p24+p55	11	182	6.5	2 weeks post 4th vacc	CD8+	IFNg+	Gag CE 5	-0.00071523	0
119	ICS_EMP	119-109	T1	D/D/D+D/D+D p24+p55	11	182	6.5	2 weeks post 4th vacc	CD8+	IFNg+	Gag CE 4	0.00052655	0
119	ICS_EMP	119-109	T1	D/D/D+D/D+D p24+p55	11	182	6.5	2 weeks post 4th vacc	CD8+	IFNg+	Gag CE 3	-0.0045514	0
119	ICS_EMP	119-109	T1	D/D/D+D/D+D p24+p55	11	182	6.5	2 weeks post 4th vacc	CD8+	IFNg+	Gag CE 2	-0.0045514	0
119	ICS_EMP	119-109	T1	D/D/D+D/D+D p24+p55	11	182	6.5	2 weeks post 4th vacc	CD8+	IFNg+	Gag CE 1	-0.00202975	0
119	ICS_EMP	119-059	T1	D/D/D+D/D+D p24+p55	11	182	6.5	2 weeks post 4th vacc	CD8+	IFNg+	Gag CE 6	0.0105483	0
119	ICS_EMP	119-059	T1	D/D/D+D/D+D p24+p55	11	182	6.5	2 weeks post 4th vacc	CD8+	IFNg+	Gag CE 5	-0.00568546	0
119	ICS_EMP	119-059	T1	D/D/D+D/D+D p24+p55	11	182	6.5	2 weeks post 4th vacc	CD8+	IFNg+	Gag CE 4	0.00504965	0
119	ICS_EMP	119-059	T1	D/D/D+D/D+D p24+p55	11	182	6.5	2 weeks post 4th vacc	CD8+	IFNg+	Gag CE 3	0.00047882	0
119	ICS_EMP	119-059	T1	D/D/D+D/D+D p24+p55	11	182	6.5	2 weeks post 4th vacc	CD8+	IFNg+	Gag CE 2	-0.00170452	0
119	ICS_EMP	119-059	T1	D/D/D+D/D+D p24+p55	11	182	6.5	2 weeks post 4th vacc	CD8+	IFNg+	Gag CE 1	-0.00216448	0
119	ICS_EMP	119-059	T1	D/D/D+D/D+D p24+p55	6	42	1.5	2 weeks post 2nd vacc	CD8+	IFNg+	Gag CE 7	-0.00758705	0
119	ICS_EMP	119-059	T1	D/D/D+D/D+D p24+p55	6	42	1.5	2 weeks post 2nd vacc	CD8+	IFNg+	Gag CE 6	-0.00299603	0
119	ICS_EMP	119-059	T1	D/D/D+D/D+D p24+p55	6	42	1.5	2 weeks post 2nd vacc	CD8+	IFNg+	Gag CE 5	-0.00081423	0
119	ICS_EMP	119-059	T1	D/D/D+D/D+D p24+p55	6	42	1.5	2 weeks post 2nd vacc	CD8+	IFNg+	Gag CE 4	-0.00460896	0
119	ICS_EMP	119-059	T1	D/D/D+D/D+D p24+p55	6	42	1.5	2 weeks post 2nd vacc	CD8+	IFNg+	Gag CE 3	-0.011611	0
119	ICS_EMP	119-059	T1	D/D/D+D/D+D p24+p55	6	42	1.5	2 weeks post 2nd vacc	CD8+	IFNg+	Gag CE 2	-0.0002954	0
119	ICS_EMP	119-059	T1	D/D/D+D/D+D p24+p55	6	42	1.5	2 weeks post 2nd vacc	CD8+	IFNg+	Gag CE 1	0.0105269	0
119	ICS_EMP	119-024	T1	D/D/D+D/D+D p24+p55	11	182	6.5	2 weeks post 4th vacc	CD8+	IFNg+	Gag CE 7	0	0
119	ICS_EMP	119-024	T1	D/D/D+D/D+D p24+p55	11	182	6.5	2 weeks post 4th vacc	CD8+	IFNg+	Gag CE 6	0	0
119	ICS_EMP	119-024	T1	D/D/D+D/D+D p24+p55	11	182	6.5	2 weeks post 4th vacc	CD8+	IFNg+	Gag CE 5	0	0
119	ICS_EMP	119-024	T1	D/D/D+D/D+D p24+p55	11	182	6.5	2 weeks post 4th vacc	CD8+	IFNg+	Gag CE 4	0	0
119	ICS_EMP	119-024	T1	D/D/D+D/D+D p24+p55	11	182	6.5	2 weeks post 4th vacc	CD8+	IFNg+	Gag CE 3	0.0829335	0
119	ICS_EMP	119-024	T1	D/D/D+D/D+D p24+p55	11	182	6.5	2 weeks post 4th vacc	CD8+	IFNg+	Gag CE 2	0	0
119	ICS_EMP	119-024	T1	D/D/D+D/D+D p24+p55	11	182	6.5	2 weeks post 4th vacc	CD8+	IFNg+	Gag CE 1	0	0

## Sheet: Figure6A
PROTOCOL	ASSAY	PUB_ID	RX_CODE	RX_LABEL	VISITNO	VISITDAY	VISITMON	VISIT_LABEL	TCELLSUB	CYTOKINE	ANTIGEN	PCTPOS_ADJ	RESPONSE
119	ICS_EMP	119-055	T2	D/D/D/D p55	11	182	6.5	2 weeks post 4th vacc	CD4+	IFNg+	Gag p15	-0.0121584	0
119	ICS_EMP	119-055	T2	D/D/D/D p55	11	182	6.5	2 weeks post 4th vacc	CD4+	IFNg+	Gag p24	0.0137034	0
119	ICS_EMP	119-055	T2	D/D/D/D p55	11	182	6.5	2 weeks post 4th vacc	CD4+	IFNg+	Gag p17	0.0489277	0
119	ICS_EMP	119-122	T1	D/D/D+D/D+D p24+p55	11	182	6.5	2 weeks post 4th vacc	CD4+	IFNg+	Gag p24	0.0660463	1
119	ICS_EMP	119-122	T1	D/D/D+D/D+D p24+p55	11	182	6.5	2 weeks post 4th vacc	CD4+	IFNg+	Gag p15	0.0053413	0
119	ICS_EMP	119-122	T1	D/D/D+D/D+D p24+p55	11	182	6.5	2 weeks post 4th vacc	CD4+	IFNg+	Gag p17	0.0161407	0
119	ICS_EMP	119-084	T2	D/D/D/D p55	11	182	6.5	2 weeks post 4th vacc	CD4+	IFNg+	Gag p15	0.00421351	0
119	ICS_EMP	119-084	T2	D/D/D/D p55	6	42	1.5	2 weeks post 2nd vacc	CD4+	IFNg+	Gag p15	0.0066408	0
119	ICS_EMP	119-084	T2	D/D/D/D p55	6	42	1.5	2 weeks post 2nd vacc	CD4+	IFNg+	Gag p24	0.0398294	1
119	ICS_EMP	119-084	T2	D/D/D/D p55	11	182	6.5	2 weeks post 4th vacc	CD4+	IFNg+	Gag p24	0.00183259	0
119	ICS_EMP	119-084	T2	D/D/D/D p55	6	42	1.5	2 weeks post 2nd vacc	CD4+	IFNg+	Gag p17	0.085193	1
119	ICS_EMP	119-084	T2	D/D/D/D p55	11	182	6.5	2 weeks post 4th vacc	CD4+	IFNg+	Gag p17	0.0265031	1
119	ICS_EMP	119-073	T2	D/D/D/D p55	6	42	1.5	2 weeks post 2nd vacc	CD4+	IFNg+	Gag p15	0.0496068	1
119	ICS_EMP	119-073	T2	D/D/D/D p55	11	182	6.5	2 weeks post 4th vacc	CD4+	IFNg+	Gag p15	0.0367816	0
119	ICS_EMP	119-073	T2	D/D/D/D p55	6	42	1.5	2 weeks post 2nd vacc	CD4+	IFNg+	Gag p17	0.113272	1
119	ICS_EMP	119-073	T2	D/D/D/D p55	6	42	1.5	2 weeks post 2nd vacc	CD4+	IFNg+	Gag p24	0.0541649	1
119	ICS_EMP	119-073	T2	D/D/D/D p55	11	182	6.5	2 weeks post 4th vacc	CD4+	IFNg+	Gag p24	0.0484857	1
119	ICS_EMP	119-073	T2	D/D/D/D p55	11	182	6.5	2 weeks post 4th vacc	CD4+	IFNg+	Gag p17	0.106778	1
119	ICS_EMP	119-149	T2	D/D/D/D p55	11	182	6.5	2 weeks post 4th vacc	CD4+	IFNg+	Gag p15	0.101427	1
119	ICS_EMP	119-149	T2	D/D/D/D p55	11	182	6.5	2 weeks post 4th vacc	CD4+	IFNg+	Gag p17	0.0315746	0
119	ICS_EMP	119-149	T2	D/D/D/D p55	11	182	6.5	2 weeks post 4th vacc	CD4+	IFNg+	Gag p24	0.10214	1
119	ICS_EMP	119-013	T1	D/D/D+D/D+D p24+p55	11	182	6.5	2 weeks post 4th vacc	CD4+	IFNg+	Gag p24	0.0945164	1
119	ICS_EMP	119-013	T1	D/D/D+D/D+D p24+p55	11	182	6.5	2 weeks post 4th vacc	CD4+	IFNg+	Gag p17	0.091682	1
119	ICS_EMP	119-013	T1	D/D/D+D/D+D p24+p55	11	182	6.5	2 weeks post 4th vacc	CD4+	IFNg+	Gag p15	0.0909844	1
119	ICS_EMP	119-098	T1	D/D/D+D/D+D p24+p55	11	182	6.5	2 weeks post 4th vacc	CD4+	IFNg+	Gag p24	0.0677826	1
119	ICS_EMP	119-098	T1	D/D/D+D/D+D p24+p55	11	182	6.5	2 weeks post 4th vacc	CD4+	IFNg+	Gag p17	0.0096616	0
119	ICS_EMP	119-098	T1	D/D/D+D/D+D p24+p55	11	182	6.5	2 weeks post 4th vacc	CD4+	IFNg+	Gag p15	0.0204837	0
119	ICS_EMP	119-032	T1	D/D/D+D/D+D p24+p55	11	182	6.5	2 weeks post 4th vacc	CD4+	IFNg+	Gag p15	-0.00197394	0
119	ICS_EMP	119-032	T1	D/D/D+D/D+D p24+p55	11	182	6.5	2 weeks post 4th vacc	CD4+	IFNg+	Gag p24	-0.00586522	0
119	ICS_EMP	119-032	T1	D/D/D+D/D+D p24+p55	11	182	6.5	2 weeks post 4th vacc	CD4+	IFNg+	Gag p17	0.0455416	1
119	ICS_EMP	119-074	T2	D/D/D/D p55	6	42	1.5	2 weeks post 2nd vacc	CD4+	IFNg+	Gag p24	0.0487798	1
119	ICS_EMP	119-074	T2	D/D/D/D p55	6	42	1.5	2 weeks post 2nd vacc	CD4+	IFNg+	Gag p17	0.0699061	1
119	ICS_EMP	119-074	T2	D/D/D/D p55	6	42	1.5	2 weeks post 2nd vacc	CD4+	IFNg+	Gag p15	0.0923221	1
119	ICS_EMP	119-036	T1	D/D/D+D/D+D p24+p55	6	42	1.5	2 weeks post 2nd vacc	CD4+	IFNg+	Gag p24	0.055589	1
119	ICS_EMP	119-036	T1	D/D/D+D/D+D p24+p55	6	42	1.5	2 weeks post 2nd vacc	CD4+	IFNg+	Gag p17	-0.00550429	0
119	ICS_EMP	119-036	T1	D/D/D+D/D+D p24+p55	6	42	1.5	2 weeks post 2nd vacc	CD4+	IFNg+	Gag p15	-0.00165637	0
119	ICS_EMP	119-114	T2	D/D/D/D p55	11	182	6.5	2 weeks post 4th vacc	CD4+	IFNg+	Gag p24	0.0505821	1
119	ICS_EMP	119-114	T2	D/D/D/D p55	11	182	6.5	2 weeks post 4th vacc	CD4+	IFNg+	Gag p17	0.145076	1
119	ICS_EMP	119-114	T2	D/D/D/D p55	11	182	6.5	2 weeks post 4th vacc	CD4+	IFNg+	Gag p15	0.0102071	0
119	ICS_EMP	119-114	T2	D/D/D/D p55	6	42	1.5	2 weeks post 2nd vacc	CD4+	IFNg+	Gag p15	0.0104534	0
119	ICS_EMP	119-114	T2	D/D/D/D p55	6	42	1.5	2 weeks post 2nd vacc	CD4+	IFNg+	Gag p24	0.0584691	1
119	ICS_EMP	119-114	T2	D/D/D/D p55	6	42	1.5	2 weeks post 2nd vacc	CD4+	IFNg+	Gag p17	0.0783999	1
119	ICS_EMP	119-088	T2	D/D/D/D p55	6	42	1.5	2 weeks post 2nd vacc	CD4+	IFNg+	Gag p24	0.0406172	1
119	ICS_EMP	119-088	T2	D/D/D/D p55	6	42	1.5	2 weeks post 2nd vacc	CD4+	IFNg+	Gag p17	0.0984747	1
119	ICS_EMP	119-088	T2	D/D/D/D p55	6	42	1.5	2 weeks post 2nd vacc	CD4+	IFNg+	Gag p15	0.00642482	0
119	ICS_EMP	119-088	T2	D/D/D/D p55	11	182	6.5	2 weeks post 4th vacc	CD4+	IFNg+	Gag p15	-0.0145399	0
119	ICS_EMP	119-088	T2	D/D/D/D p55	11	182	6.5	2 weeks post 4th vacc	CD4+	IFNg+	Gag p24	0.0118394	0
119	ICS_EMP	119-088	T2	D/D/D/D p55	11	182	6.5	2 weeks post 4th vacc	CD4+	IFNg+	Gag p17	0.0475985	0
119	ICS_EMP	119-082	T1	D/D/D+D/D+D p24+p55	11	182	6.5	2 weeks post 4th vacc	CD4+	IFNg+	Gag p15	0.0131559	0
119	ICS_EMP	119-082	T1	D/D/D+D/D+D p24+p55	11	182	6.5	2 weeks post 4th vacc	CD4+	IFNg+	Gag p24	0.0432123	1
119	ICS_EMP	119-082	T1	D/D/D+D/D+D p24+p55	11	182	6.5	2 weeks post 4th vacc	CD4+	IFNg+	Gag p17	0.0178954	0
119	ICS_EMP	119-018	T1	D/D/D+D/D+D p24+p55	11	182	6.5	2 weeks post 4th vacc	CD4+	IFNg+	Gag p24	0.0848405	1
119	ICS_EMP	119-018	T1	D/D/D+D/D+D p24+p55	11	182	6.5	2 weeks post 4th vacc	CD4+	IFNg+	Gag p17	0.0163125	0
119	ICS_EMP	119-018	T1	D/D/D+D/D+D p24+p55	11	182	6.5	2 weeks post 4th vacc	CD4+	IFNg+	Gag p15	0.0688099	1
119	ICS_EMP	119-143	T2	D/D/D/D p55	6	42	1.5	2 weeks post 2nd vacc	CD4+	IFNg+	Gag p24	0.0740803	1
119	ICS_EMP	119-143	T2	D/D/D/D p55	6	42	1.5	2 weeks post 2nd vacc	CD4+	IFNg+	Gag p17	0.0207847	0
119	ICS_EMP	119-143	T2	D/D/D/D p55	6	42	1.5	2 weeks post 2nd vacc	CD4+	IFNg+	Gag p15	0.201692	1
119	ICS_EMP	119-143	T2	D/D/D/D p55	11	182	6.5	2 weeks post 4th vacc	CD4+	IFNg+	Gag p24	0.123062	1
119	ICS_EMP	119-143	T2	D/D/D/D p55	11	182	6.5	2 weeks post 4th vacc	CD4+	IFNg+	Gag p17	0.0302035	0
119	ICS_EMP	119-143	T2	D/D/D/D p55	11	182	6.5	2 weeks post 4th vacc	CD4+	IFNg+	Gag p15	0.2987	1
119	ICS_EMP	119-091	T2	D/D/D/D p55	11	182	6.5	2 weeks post 4th vacc	CD4+	IFNg+	Gag p24	0.194739	1
119	ICS_EMP	119-091	T2	D/D/D/D p55	11	182	6.5	2 weeks post 4th vacc	CD4+	IFNg+	Gag p17	0.329253	1
119	ICS_EMP	119-091	T2	D/D/D/D p55	11	182	6.5	2 weeks post 4th vacc	CD4+	IFNg+	Gag p15	0.0605571	1
119	ICS_EMP	119-091	T2	D/D/D/D p55	6	42	1.5	2 weeks post 2nd vacc	CD4+	IFNg+	Gag p24	0.285038	1
119	ICS_EMP	119-091	T2	D/D/D/D p55	6	42	1.5	2 weeks post 2nd vacc	CD4+	IFNg+	Gag p17	0.359183	1
119	ICS_EMP	119-091	T2	D/D/D/D p55	6	42	1.5	2 weeks post 2nd vacc	CD4+	IFNg+	Gag p15	0.0669394	1
119	ICS_EMP	119-026	T1	D/D/D+D/D+D p24+p55	11	182	6.5	2 weeks post 4th vacc	CD4+	IFNg+	Gag p24	0.196407	1
119	ICS_EMP	119-026	T1	D/D/D+D/D+D p24+p55	11	182	6.5	2 weeks post 4th vacc	CD4+	IFNg+	Gag p17	0.0626767	0
119	ICS_EMP	119-026	T1	D/D/D+D/D+D p24+p55	11	182	6.5	2 weeks post 4th vacc	CD4+	IFNg+	Gag p15	0.0292295	0
119	ICS_EMP	119-080	T2	D/D/D/D p55	6	42	1.5	2 weeks post 2nd vacc	CD4+	IFNg+	Gag p24	0.036664	0
119	ICS_EMP	119-080	T2	D/D/D/D p55	6	42	1.5	2 weeks post 2nd vacc	CD4+	IFNg+	Gag p17	0.0316372	0
119	ICS_EMP	119-080	T2	D/D/D/D p55	6	42	1.5	2 weeks post 2nd vacc	CD4+	IFNg+	Gag p15	0.036232	0
119	ICS_EMP	119-080	T2	D/D/D/D p55	11	182	6.5	2 weeks post 4th vacc	CD4+	IFNg+	Gag p24	0.0238257	0
119	ICS_EMP	119-080	T2	D/D/D/D p55	11	182	6.5	2 weeks post 4th vacc	CD4+	IFNg+	Gag p17	0.0325252	0
119	ICS_EMP	119-080	T2	D/D/D/D p55	11	182	6.5	2 weeks post 4th vacc	CD4+	IFNg+	Gag p15	0.0909797	1
119	ICS_EMP	119-133	T2	D/D/D/D p55	11	182	6.5	2 weeks post 4th vacc	CD4+	IFNg+	Gag p24	0.160932	1
119	ICS_EMP	119-133	T2	D/D/D/D p55	11	182	6.5	2 weeks post 4th vacc	CD4+	IFNg+	Gag p17	0.100783	1
119	ICS_EMP	119-133	T2	D/D/D/D p55	11	182	6.5	2 weeks post 4th vacc	CD4+	IFNg+	Gag p15	0.0848075	1
119	ICS_EMP	119-133	T2	D/D/D/D p55	6	42	1.5	2 weeks post 2nd vacc	CD4+	IFNg+	Gag p24	0.106789	1
119	ICS_EMP	119-133	T2	D/D/D/D p55	6	42	1.5	2 weeks post 2nd vacc	CD4+	IFNg+	Gag p15	0.052363	1
119	ICS_EMP	119-108	T1	D/D/D+D/D+D p24+p55	6	42	1.5	2 weeks post 2nd vacc	CD4+	IFNg+	Gag p24	0.0245856	0
119	ICS_EMP	119-108	T1	D/D/D+D/D+D p24+p55	6	42	1.5	2 weeks post 2nd vacc	CD4+	IFNg+	Gag p17	-0.0024354	0
119	ICS_EMP	119-108	T1	D/D/D+D/D+D p24+p55	6	42	1.5	2 weeks post 2nd vacc	CD4+	IFNg+	Gag p15	-0.00542049	0
119	ICS_EMP	119-108	T1	D/D/D+D/D+D p24+p55	11	182	6.5	2 weeks post 4th vacc	CD4+	IFNg+	Gag p24	0.0496835	1
119	ICS_EMP	119-108	T1	D/D/D+D/D+D p24+p55	11	182	6.5	2 weeks post 4th vacc	CD4+	IFNg+	Gag p17	0.00857542	0
119	ICS_EMP	119-108	T1	D/D/D+D/D+D p24+p55	11	182	6.5	2 weeks post 4th vacc	CD4+	IFNg+	Gag p15	0.00133202	0
119	ICS_EMP	119-083	T1	D/D/D+D/D+D p24+p55	11	182	6.5	2 weeks post 4th vacc	CD4+	IFNg+	Gag p24	0.0636203	1
119	ICS_EMP	119-083	T1	D/D/D+D/D+D p24+p55	11	182	6.5	2 weeks post 4th vacc	CD4+	IFNg+	Gag p17	0.0226473	0
119	ICS_EMP	119-083	T1	D/D/D+D/D+D p24+p55	11	182	6.5	2 weeks post 4th vacc	CD4+	IFNg+	Gag p15	0.00567344	0
119	ICS_EMP	119-138	T1	D/D/D+D/D+D p24+p55	11	182	6.5	2 weeks post 4th vacc	CD4+	IFNg+	Gag p24	0.369412	1
119	ICS_EMP	119-138	T1	D/D/D+D/D+D p24+p55	11	182	6.5	2 weeks post 4th vacc	CD4+	IFNg+	Gag p17	0.144973	1
119	ICS_EMP	119-138	T1	D/D/D+D/D+D p24+p55	11	182	6.5	2 weeks post 4th vacc	CD4+	IFNg+	Gag p15	0.0159719	0
119	ICS_EMP	119-138	T1	D/D/D+D/D+D p24+p55	6	42	1.5	2 weeks post 2nd vacc	CD4+	IFNg+	Gag p24	0.112614	1
119	ICS_EMP	119-138	T1	D/D/D+D/D+D p24+p55	6	42	1.5	2 weeks post 2nd vacc	CD4+	IFNg+	Gag p17	4.442e-05	0
119	ICS_EMP	119-138	T1	D/D/D+D/D+D p24+p55	6	42	1.5	2 weeks post 2nd vacc	CD4+	IFNg+	Gag p15	-0.00435755	0
119	ICS_EMP	119-023	T1	D/D/D+D/D+D p24+p55	6	42	1.5	2 weeks post 2nd vacc	CD4+	IFNg+	Gag p24	0.0614946	1
119	ICS_EMP	119-023	T1	D/D/D+D/D+D p24+p55	6	42	1.5	2 weeks post 2nd vacc	CD4+	IFNg+	Gag p17	0.00191789	0
119	ICS_EMP	119-023	T1	D/D/D+D/D+D p24+p55	6	42	1.5	2 weeks post 2nd vacc	CD4+	IFNg+	Gag p15	-0.0023846	0
119	ICS_EMP	119-087	T2	D/D/D/D p55	11	182	6.5	2 weeks post 4th vacc	CD4+	IFNg+	Gag p24	0.0688241	1
119	ICS_EMP	119-087	T2	D/D/D/D p55	11	182	6.5	2 weeks post 4th vacc	CD4+	IFNg+	Gag p17	0.139284	1
119	ICS_EMP	119-087	T2	D/D/D/D p55	11	182	6.5	2 weeks post 4th vacc	CD4+	IFNg+	Gag p15	0.112922	1
119	ICS_EMP	119-087	T2	D/D/D/D p55	6	42	1.5	2 weeks post 2nd vacc	CD4+	IFNg+	Gag p24	0.0816042	1
119	ICS_EMP	119-087	T2	D/D/D/D p55	6	42	1.5	2 weeks post 2nd vacc	CD4+	IFNg+	Gag p17	0.169287	1
119	ICS_EMP	119-087	T2	D/D/D/D p55	6	42	1.5	2 weeks post 2nd vacc	CD4+	IFNg+	Gag p15	0.0659963	1
119	ICS_EMP	119-046	T2	D/D/D/D p55	11	182	6.5	2 weeks post 4th vacc	CD4+	IFNg+	Gag p24	0.0524768	0
119	ICS_EMP	119-046	T2	D/D/D/D p55	11	182	6.5	2 weeks post 4th vacc	CD4+	IFNg+	Gag p17	0.0161263	0
119	ICS_EMP	119-046	T2	D/D/D/D p55	11	182	6.5	2 weeks post 4th vacc	CD4+	IFNg+	Gag p15	-0.00023796	0
119	ICS_EMP	119-046	T2	D/D/D/D p55	6	42	1.5	2 weeks post 2nd vacc	CD4+	IFNg+	Gag p24	0.059307	1
119	ICS_EMP	119-046	T2	D/D/D/D p55	6	42	1.5	2 weeks post 2nd vacc	CD4+	IFNg+	Gag p17	0.00905833	0
119	ICS_EMP	119-046	T2	D/D/D/D p55	6	42	1.5	2 weeks post 2nd vacc	CD4+	IFNg+	Gag p15	0.00649775	0
119	ICS_EMP	119-028	T2	D/D/D/D p55	11	182	6.5	2 weeks post 4th vacc	CD4+	IFNg+	Gag p24	0.0865044	1
119	ICS_EMP	119-028	T2	D/D/D/D p55	11	182	6.5	2 weeks post 4th vacc	CD4+	IFNg+	Gag p17	0.118961	1
119	ICS_EMP	119-028	T2	D/D/D/D p55	11	182	6.5	2 weeks post 4th vacc	CD4+	IFNg+	Gag p15	0.0079633	0
119	ICS_EMP	119-028	T2	D/D/D/D p55	6	42	1.5	2 weeks post 2nd vacc	CD4+	IFNg+	Gag p24	0.0542269	1
119	ICS_EMP	119-028	T2	D/D/D/D p55	6	42	1.5	2 weeks post 2nd vacc	CD4+	IFNg+	Gag p17	0.0475535	1
119	ICS_EMP	119-028	T2	D/D/D/D p55	6	42	1.5	2 weeks post 2nd vacc	CD4+	IFNg+	Gag p15	-0.00055506	0
119	ICS_EMP	119-105	T1	D/D/D+D/D+D p24+p55	11	182	6.5	2 weeks post 4th vacc	CD4+	IFNg+	Gag p24	0.0989334	1
119	ICS_EMP	119-105	T1	D/D/D+D/D+D p24+p55	11	182	6.5	2 weeks post 4th vacc	CD4+	IFNg+	Gag p17	0.0666405	1
119	ICS_EMP	119-105	T1	D/D/D+D/D+D p24+p55	11	182	6.5	2 weeks post 4th vacc	CD4+	IFNg+	Gag p15	0.00237898	0
119	ICS_EMP	119-105	T1	D/D/D+D/D+D p24+p55	6	42	1.5	2 weeks post 2nd vacc	CD4+	IFNg+	Gag p24	0.0503084	1
119	ICS_EMP	119-105	T1	D/D/D+D/D+D p24+p55	6	42	1.5	2 weeks post 2nd vacc	CD4+	IFNg+	Gag p17	0.0115861	0
119	ICS_EMP	119-105	T1	D/D/D+D/D+D p24+p55	6	42	1.5	2 weeks post 2nd vacc	CD4+	IFNg+	Gag p15	0.00826141	0
119	ICS_EMP	119-009	T2	D/D/D/D p55	11	182	6.5	2 weeks post 4th vacc	CD4+	IFNg+	Gag p24	0.0607338	1
119	ICS_EMP	119-009	T2	D/D/D/D p55	11	182	6.5	2 weeks post 4th vacc	CD4+	IFNg+	Gag p17	0.0240468	0
119	ICS_EMP	119-009	T2	D/D/D/D p55	11	182	6.5	2 weeks post 4th vacc	CD4+	IFNg+	Gag p15	0.0298034	0
119	ICS_EMP	119-009	T2	D/D/D/D p55	6	42	1.5	2 weeks post 2nd vacc	CD4+	IFNg+	Gag p24	0.0454123	1
119	ICS_EMP	119-009	T2	D/D/D/D p55	6	42	1.5	2 weeks post 2nd vacc	CD4+	IFNg+	Gag p17	0.0370083	1
119	ICS_EMP	119-009	T2	D/D/D/D p55	6	42	1.5	2 weeks post 2nd vacc	CD4+	IFNg+	Gag p15	0.0207562	0
119	ICS_EMP	119-110	T1	D/D/D+D/D+D p24+p55	11	182	6.5	2 weeks post 4th vacc	CD4+	IFNg+	Gag p24	0.110802	1
119	ICS_EMP	119-110	T1	D/D/D+D/D+D p24+p55	11	182	6.5	2 weeks post 4th vacc	CD4+	IFNg+	Gag p17	0.0236471	0
119	ICS_EMP	119-110	T1	D/D/D+D/D+D p24+p55	11	182	6.5	2 weeks post 4th vacc	CD4+	IFNg+	Gag p15	0.0567792	1
119	ICS_EMP	119-110	T1	D/D/D+D/D+D p24+p55	6	42	1.5	2 weeks post 2nd vacc	CD4+	IFNg+	Gag p24	0.054665	1
119	ICS_EMP	119-110	T1	D/D/D+D/D+D p24+p55	6	42	1.5	2 weeks post 2nd vacc	CD4+	IFNg+	Gag p17	0.00777045	0
119	ICS_EMP	119-110	T1	D/D/D+D/D+D p24+p55	6	42	1.5	2 weeks post 2nd vacc	CD4+	IFNg+	Gag p15	-0.00219177	0
119	ICS_EMP	119-117	T2	D/D/D/D p55	11	182	6.5	2 weeks post 4th vacc	CD4+	IFNg+	Gag p24	0.0540113	1
119	ICS_EMP	119-117	T2	D/D/D/D p55	11	182	6.5	2 weeks post 4th vacc	CD4+	IFNg+	Gag p17	0.0783612	1
119	ICS_EMP	119-117	T2	D/D/D/D p55	11	182	6.5	2 weeks post 4th vacc	CD4+	IFNg+	Gag p15	0.0948015	1
119	ICS_EMP	119-117	T2	D/D/D/D p55	6	42	1.5	2 weeks post 2nd vacc	CD4+	IFNg+	Gag p24	0.0240922	0
119	ICS_EMP	119-117	T2	D/D/D/D p55	6	42	1.5	2 weeks post 2nd vacc	CD4+	IFNg+	Gag p17	0.0700014	1
119	ICS_EMP	119-117	T2	D/D/D/D p55	6	42	1.5	2 weeks post 2nd vacc	CD4+	IFNg+	Gag p15	0.0143994	0
119	ICS_EMP	119-006	T2	D/D/D/D p55	11	182	6.5	2 weeks post 4th vacc	CD4+	IFNg+	Gag p24	0.0338408	0
119	ICS_EMP	119-006	T2	D/D/D/D p55	11	182	6.5	2 weeks post 4th vacc	CD4+	IFNg+	Gag p17	0.0866578	1
119	ICS_EMP	119-006	T2	D/D/D/D p55	11	182	6.5	2 weeks post 4th vacc	CD4+	IFNg+	Gag p15	0.00536362	0
119	ICS_EMP	119-006	T2	D/D/D/D p55	6	42	1.5	2 weeks post 2nd vacc	CD4+	IFNg+	Gag p24	0.0357797	0
119	ICS_EMP	119-006	T2	D/D/D/D p55	6	42	1.5	2 weeks post 2nd vacc	CD4+	IFNg+	Gag p17	0.097299	1
119	ICS_EMP	119-006	T2	D/D/D/D p55	6	42	1.5	2 weeks post 2nd vacc	CD4+	IFNg+	Gag p15	0.010906	0
119	ICS_EMP	119-052	T1	D/D/D+D/D+D p24+p55	11	182	6.5	2 weeks post 4th vacc	CD4+	IFNg+	Gag p24	0.0274337	0
119	ICS_EMP	119-052	T1	D/D/D+D/D+D p24+p55	11	182	6.5	2 weeks post 4th vacc	CD4+	IFNg+	Gag p17	-0.00239087	0
119	ICS_EMP	119-052	T1	D/D/D+D/D+D p24+p55	11	182	6.5	2 weeks post 4th vacc	CD4+	IFNg+	Gag p15	0.00392699	0
119	ICS_EMP	119-081	T2	D/D/D/D p55	6	42	1.5	2 weeks post 2nd vacc	CD4+	IFNg+	Gag p24	0.16479	1
119	ICS_EMP	119-081	T2	D/D/D/D p55	6	42	1.5	2 weeks post 2nd vacc	CD4+	IFNg+	Gag p17	0.06257	1
119	ICS_EMP	119-081	T2	D/D/D/D p55	6	42	1.5	2 weeks post 2nd vacc	CD4+	IFNg+	Gag p15	0.0500222	1
119	ICS_EMP	119-010	T2	D/D/D/D p55	11	182	6.5	2 weeks post 4th vacc	CD4+	IFNg+	Gag p24	0.028855	0
119	ICS_EMP	119-010	T2	D/D/D/D p55	11	182	6.5	2 weeks post 4th vacc	CD4+	IFNg+	Gag p17	0.159017	1
119	ICS_EMP	119-010	T2	D/D/D/D p55	11	182	6.5	2 weeks post 4th vacc	CD4+	IFNg+	Gag p15	0.022851	0
119	ICS_EMP	119-010	T2	D/D/D/D p55	6	42	1.5	2 weeks post 2nd vacc	CD4+	IFNg+	Gag p24	0.0324499	0
119	ICS_EMP	119-010	T2	D/D/D/D p55	6	42	1.5	2 weeks post 2nd vacc	CD4+	IFNg+	Gag p17	0.10168	1
119	ICS_EMP	119-010	T2	D/D/D/D p55	6	42	1.5	2 weeks post 2nd vacc	CD4+	IFNg+	Gag p15	0.0137763	0
119	ICS_EMP	119-048	T2	D/D/D/D p55	11	182	6.5	2 weeks post 4th vacc	CD4+	IFNg+	Gag p24	0.0368303	1
119	ICS_EMP	119-048	T2	D/D/D/D p55	11	182	6.5	2 weeks post 4th vacc	CD4+	IFNg+	Gag p17	0.0615888	1
119	ICS_EMP	119-048	T2	D/D/D/D p55	11	182	6.5	2 weeks post 4th vacc	CD4+	IFNg+	Gag p15	0.0127037	0
119	ICS_EMP	119-048	T2	D/D/D/D p55	6	42	1.5	2 weeks post 2nd vacc	CD4+	IFNg+	Gag p24	0.0399216	1
119	ICS_EMP	119-048	T2	D/D/D/D p55	6	42	1.5	2 weeks post 2nd vacc	CD4+	IFNg+	Gag p17	0.076549	1
119	ICS_EMP	119-048	T2	D/D/D/D p55	6	42	1.5	2 weeks post 2nd vacc	CD4+	IFNg+	Gag p15	0.0103631	0
119	ICS_EMP	119-129	T2	D/D/D/D p55	11	182	6.5	2 weeks post 4th vacc	CD4+	IFNg+	Gag p24	0.162161	1
119	ICS_EMP	119-129	T2	D/D/D/D p55	11	182	6.5	2 weeks post 4th vacc	CD4+	IFNg+	Gag p17	0.0475948	1
119	ICS_EMP	119-129	T2	D/D/D/D p55	11	182	6.5	2 weeks post 4th vacc	CD4+	IFNg+	Gag p15	0.0355261	1
119	ICS_EMP	119-129	T2	D/D/D/D p55	6	42	1.5	2 weeks post 2nd vacc	CD4+	IFNg+	Gag p24	0.143924	1
119	ICS_EMP	119-129	T2	D/D/D/D p55	6	42	1.5	2 weeks post 2nd vacc	CD4+	IFNg+	Gag p17	0.0654978	1
119	ICS_EMP	119-129	T2	D/D/D/D p55	6	42	1.5	2 weeks post 2nd vacc	CD4+	IFNg+	Gag p15	0.0495712	1
119	ICS_EMP	119-011	T1	D/D/D+D/D+D p24+p55	11	182	6.5	2 weeks post 4th vacc	CD4+	IFNg+	Gag p24	0.050972	1
119	ICS_EMP	119-011	T1	D/D/D+D/D+D p24+p55	11	182	6.5	2 weeks post 4th vacc	CD4+	IFNg+	Gag p17	0.0368277	0
119	ICS_EMP	119-011	T1	D/D/D+D/D+D p24+p55	11	182	6.5	2 weeks post 4th vacc	CD4+	IFNg+	Gag p15	0.0055398	0
119	ICS_EMP	119-076	T1	D/D/D+D/D+D p24+p55	11	182	6.5	2 weeks post 4th vacc	CD4+	IFNg+	Gag p24	0.135221	1
119	ICS_EMP	119-076	T1	D/D/D+D/D+D p24+p55	11	182	6.5	2 weeks post 4th vacc	CD4+	IFNg+	Gag p17	0.00578106	0
119	ICS_EMP	119-076	T1	D/D/D+D/D+D p24+p55	11	182	6.5	2 weeks post 4th vacc	CD4+	IFNg+	Gag p15	0.00563719	0
119	ICS_EMP	119-076	T1	D/D/D+D/D+D p24+p55	6	42	1.5	2 weeks post 2nd vacc	CD4+	IFNg+	Gag p24	0.029886	0
119	ICS_EMP	119-076	T1	D/D/D+D/D+D p24+p55	6	42	1.5	2 weeks post 2nd vacc	CD4+	IFNg+	Gag p17	-0.00384337	0
119	ICS_EMP	119-076	T1	D/D/D+D/D+D p24+p55	6	42	1.5	2 weeks post 2nd vacc	CD4+	IFNg+	Gag p15	0.00088276	0
119	ICS_EMP	119-070	T2	D/D/D/D p55	11	182	6.5	2 weeks post 4th vacc	CD4+	IFNg+	Gag p24	0.0459119	0
119	ICS_EMP	119-070	T2	D/D/D/D p55	11	182	6.5	2 weeks post 4th vacc	CD4+	IFNg+	Gag p17	0.0197837	0
119	ICS_EMP	119-070	T2	D/D/D/D p55	11	182	6.5	2 weeks post 4th vacc	CD4+	IFNg+	Gag p15	0.0178359	0
119	ICS_EMP	119-070	T2	D/D/D/D p55	6	42	1.5	2 weeks post 2nd vacc	CD4+	IFNg+	Gag p24	0.0477368	1
119	ICS_EMP	119-070	T2	D/D/D/D p55	6	42	1.5	2 weeks post 2nd vacc	CD4+	IFNg+	Gag p17	0.0406543	1
119	ICS_EMP	119-070	T2	D/D/D/D p55	6	42	1.5	2 weeks post 2nd vacc	CD4+	IFNg+	Gag p15	0.0258454	0
119	ICS_EMP	119-135	T1	D/D/D+D/D+D p24+p55	11	182	6.5	2 weeks post 4th vacc	CD4+	IFNg+	Gag p24	0.207491	1
119	ICS_EMP	119-135	T1	D/D/D+D/D+D p24+p55	11	182	6.5	2 weeks post 4th vacc	CD4+	IFNg+	Gag p17	0.145779	1
119	ICS_EMP	119-135	T1	D/D/D+D/D+D p24+p55	11	182	6.5	2 weeks post 4th vacc	CD4+	IFNg+	Gag p15	0.0429921	0
119	ICS_EMP	119-045	T2	D/D/D/D p55	11	182	6.5	2 weeks post 4th vacc	CD4+	IFNg+	Gag p24	0.0838173	1
119	ICS_EMP	119-045	T2	D/D/D/D p55	11	182	6.5	2 weeks post 4th vacc	CD4+	IFNg+	Gag p17	0.0712829	1
119	ICS_EMP	119-045	T2	D/D/D/D p55	11	182	6.5	2 weeks post 4th vacc	CD4+	IFNg+	Gag p15	0.0224244	0
119	ICS_EMP	119-045	T2	D/D/D/D p55	6	42	1.5	2 weeks post 2nd vacc	CD4+	IFNg+	Gag p24	0.337395	1
119	ICS_EMP	119-045	T2	D/D/D/D p55	6	42	1.5	2 weeks post 2nd vacc	CD4+	IFNg+	Gag p17	0.0520439	1
119	ICS_EMP	119-045	T2	D/D/D/D p55	6	42	1.5	2 weeks post 2nd vacc	CD4+	IFNg+	Gag p15	0.0900459	1
119	ICS_EMP	119-127	T1	D/D/D+D/D+D p24+p55	11	182	6.5	2 weeks post 4th vacc	CD4+	IFNg+	Gag p24	0.132389	1
119	ICS_EMP	119-127	T1	D/D/D+D/D+D p24+p55	11	182	6.5	2 weeks post 4th vacc	CD4+	IFNg+	Gag p17	0.0324478	0
119	ICS_EMP	119-127	T1	D/D/D+D/D+D p24+p55	11	182	6.5	2 weeks post 4th vacc	CD4+	IFNg+	Gag p15	0.0119778	0
119	ICS_EMP	119-127	T1	D/D/D+D/D+D p24+p55	6	42	1.5	2 weeks post 2nd vacc	CD4+	IFNg+	Gag p24	0.0852813	1
119	ICS_EMP	119-127	T1	D/D/D+D/D+D p24+p55	6	42	1.5	2 weeks post 2nd vacc	CD4+	IFNg+	Gag p17	0.00306624	0
119	ICS_EMP	119-127	T1	D/D/D+D/D+D p24+p55	6	42	1.5	2 weeks post 2nd vacc	CD4+	IFNg+	Gag p15	0.00453555	0
119	ICS_EMP	119-099	T2	D/D/D/D p55	11	182	6.5	2 weeks post 4th vacc	CD4+	IFNg+	Gag p24	0.113374	1
119	ICS_EMP	119-099	T2	D/D/D/D p55	11	182	6.5	2 weeks post 4th vacc	CD4+	IFNg+	Gag p17	0.238732	1
119	ICS_EMP	119-099	T2	D/D/D/D p55	11	182	6.5	2 weeks post 4th vacc	CD4+	IFNg+	Gag p15	0.0376431	1
119	ICS_EMP	119-099	T2	D/D/D/D p55	6	42	1.5	2 weeks post 2nd vacc	CD4+	IFNg+	Gag p24	0.0762006	1
119	ICS_EMP	119-099	T2	D/D/D/D p55	6	42	1.5	2 weeks post 2nd vacc	CD4+	IFNg+	Gag p17	0.187563	1
119	ICS_EMP	119-099	T2	D/D/D/D p55	6	42	1.5	2 weeks post 2nd vacc	CD4+	IFNg+	Gag p15	0.0309205	0
119	ICS_EMP	119-109	T1	D/D/D+D/D+D p24+p55	11	182	6.5	2 weeks post 4th vacc	CD4+	IFNg+	Gag p24	0.0748718	1
119	ICS_EMP	119-109	T1	D/D/D+D/D+D p24+p55	11	182	6.5	2 weeks post 4th vacc	CD4+	IFNg+	Gag p17	0.0615244	1
119	ICS_EMP	119-109	T1	D/D/D+D/D+D p24+p55	11	182	6.5	2 weeks post 4th vacc	CD4+	IFNg+	Gag p15	0.0162197	0
119	ICS_EMP	119-059	T1	D/D/D+D/D+D p24+p55	11	182	6.5	2 weeks post 4th vacc	CD4+	IFNg+	Gag p24	0.115041	1
119	ICS_EMP	119-059	T1	D/D/D+D/D+D p24+p55	11	182	6.5	2 weeks post 4th vacc	CD4+	IFNg+	Gag p17	0.0279977	0
119	ICS_EMP	119-059	T1	D/D/D+D/D+D p24+p55	11	182	6.5	2 weeks post 4th vacc	CD4+	IFNg+	Gag p15	0.019834	0
119	ICS_EMP	119-059	T1	D/D/D+D/D+D p24+p55	6	42	1.5	2 weeks post 2nd vacc	CD4+	IFNg+	Gag p24	0.0282296	0
119	ICS_EMP	119-059	T1	D/D/D+D/D+D p24+p55	6	42	1.5	2 weeks post 2nd vacc	CD4+	IFNg+	Gag p17	-0.00503349	0
119	ICS_EMP	119-059	T1	D/D/D+D/D+D p24+p55	6	42	1.5	2 weeks post 2nd vacc	CD4+	IFNg+	Gag p15	-0.00110621	0
119	ICS_EMP	119-024	T1	D/D/D+D/D+D p24+p55	11	182	6.5	2 weeks post 4th vacc	CD4+	IFNg+	Gag p24	0.0286597	0
119	ICS_EMP	119-024	T1	D/D/D+D/D+D p24+p55	11	182	6.5	2 weeks post 4th vacc	CD4+	IFNg+	Gag p17	0.0334699	0
119	ICS_EMP	119-024	T1	D/D/D+D/D+D p24+p55	11	182	6.5	2 weeks post 4th vacc	CD4+	IFNg+	Gag p15	0.0133329	0

## Sheet: Figure6B
PROTOCOL	ASSAY	PUB_ID	RX_CODE	RX_LABEL	VISITNO	VISITDAY	VISITMON	VISIT_LABEL	TCELLSUB	CYTOKINE	ANTIGEN	PCTPOS_ADJ	RESPONSE
119	ICS_EMP	119-055	T2	D/D/D/D p55	11	182	6.5	2 weeks post 4th vacc	CD8+	IFNg+	Gag p24	0.0224893	0
119	ICS_EMP	119-055	T2	D/D/D/D p55	11	182	6.5	2 weeks post 4th vacc	CD8+	IFNg+	Gag p17	-0.0136181	0
119	ICS_EMP	119-055	T2	D/D/D/D p55	11	182	6.5	2 weeks post 4th vacc	CD8+	IFNg+	Gag p15	0.0282014	0
119	ICS_EMP	119-122	T1	D/D/D+D/D+D p24+p55	11	182	6.5	2 weeks post 4th vacc	CD8+	IFNg+	Gag p17	-0.0026322	0
119	ICS_EMP	119-122	T1	D/D/D+D/D+D p24+p55	11	182	6.5	2 weeks post 4th vacc	CD8+	IFNg+	Gag p15	-0.0026322	0
119	ICS_EMP	119-122	T1	D/D/D+D/D+D p24+p55	11	182	6.5	2 weeks post 4th vacc	CD8+	IFNg+	Gag p24	0.0737328	1
119	ICS_EMP	119-084	T2	D/D/D/D p55	11	182	6.5	2 weeks post 4th vacc	CD8+	IFNg+	Gag p15	0.00416684	0
119	ICS_EMP	119-084	T2	D/D/D/D p55	6	42	1.5	2 weeks post 2nd vacc	CD8+	IFNg+	Gag p17	0.0270843	0
119	ICS_EMP	119-084	T2	D/D/D/D p55	6	42	1.5	2 weeks post 2nd vacc	CD8+	IFNg+	Gag p15	0.00033688	0
119	ICS_EMP	119-084	T2	D/D/D/D p55	6	42	1.5	2 weeks post 2nd vacc	CD8+	IFNg+	Gag p24	-0.00271209	0
119	ICS_EMP	119-084	T2	D/D/D/D p55	11	182	6.5	2 weeks post 4th vacc	CD8+	IFNg+	Gag p24	0	0
119	ICS_EMP	119-084	T2	D/D/D/D p55	11	182	6.5	2 weeks post 4th vacc	CD8+	IFNg+	Gag p17	0.00299052	0
119	ICS_EMP	119-073	T2	D/D/D/D p55	11	182	6.5	2 weeks post 4th vacc	CD8+	IFNg+	Gag p15	0.00186336	0
119	ICS_EMP	119-073	T2	D/D/D/D p55	6	42	1.5	2 weeks post 2nd vacc	CD8+	IFNg+	Gag p24	0.00051725	0
119	ICS_EMP	119-073	T2	D/D/D/D p55	11	182	6.5	2 weeks post 4th vacc	CD8+	IFNg+	Gag p17	0.0740773	1
119	ICS_EMP	119-073	T2	D/D/D/D p55	6	42	1.5	2 weeks post 2nd vacc	CD8+	IFNg+	Gag p17	0.0516409	1
119	ICS_EMP	119-073	T2	D/D/D/D p55	11	182	6.5	2 weeks post 4th vacc	CD8+	IFNg+	Gag p24	0.00659595	0
119	ICS_EMP	119-073	T2	D/D/D/D p55	6	42	1.5	2 weeks post 2nd vacc	CD8+	IFNg+	Gag p15	0.00333095	0
119	ICS_EMP	119-149	T2	D/D/D/D p55	11	182	6.5	2 weeks post 4th vacc	CD8+	IFNg+	Gag p24	-0.00458862	0
119	ICS_EMP	119-149	T2	D/D/D/D p55	11	182	6.5	2 weeks post 4th vacc	CD8+	IFNg+	Gag p15	0.0133665	0
119	ICS_EMP	119-149	T2	D/D/D/D p55	11	182	6.5	2 weeks post 4th vacc	CD8+	IFNg+	Gag p17	-0.00631154	0
119	ICS_EMP	119-013	T1	D/D/D+D/D+D p24+p55	11	182	6.5	2 weeks post 4th vacc	CD8+	IFNg+	Gag p17	-0.00685057	0
119	ICS_EMP	119-013	T1	D/D/D+D/D+D p24+p55	11	182	6.5	2 weeks post 4th vacc	CD8+	IFNg+	Gag p24	0.210764	1
119	ICS_EMP	119-013	T1	D/D/D+D/D+D p24+p55	11	182	6.5	2 weeks post 4th vacc	CD8+	IFNg+	Gag p15	-0.00456161	0
119	ICS_EMP	119-098	T1	D/D/D+D/D+D p24+p55	11	182	6.5	2 weeks post 4th vacc	CD8+	IFNg+	Gag p17	0.0114269	0
119	ICS_EMP	119-098	T1	D/D/D+D/D+D p24+p55	11	182	6.5	2 weeks post 4th vacc	CD8+	IFNg+	Gag p24	-0.0013354	0
119	ICS_EMP	119-098	T1	D/D/D+D/D+D p24+p55	11	182	6.5	2 weeks post 4th vacc	CD8+	IFNg+	Gag p15	-0.00087895	0
119	ICS_EMP	119-032	T1	D/D/D+D/D+D p24+p55	11	182	6.5	2 weeks post 4th vacc	CD8+	IFNg+	Gag p15	-0.00917126	0
119	ICS_EMP	119-032	T1	D/D/D+D/D+D p24+p55	11	182	6.5	2 weeks post 4th vacc	CD8+	IFNg+	Gag p17	-0.00908785	0
119	ICS_EMP	119-032	T1	D/D/D+D/D+D p24+p55	11	182	6.5	2 weeks post 4th vacc	CD8+	IFNg+	Gag p24	-0.00098148	0
119	ICS_EMP	119-074	T2	D/D/D/D p55	6	42	1.5	2 weeks post 2nd vacc	CD8+	IFNg+	Gag p24	0.0395401	0
119	ICS_EMP	119-074	T2	D/D/D/D p55	6	42	1.5	2 weeks post 2nd vacc	CD8+	IFNg+	Gag p17	0.246136	1
119	ICS_EMP	119-074	T2	D/D/D/D p55	6	42	1.5	2 weeks post 2nd vacc	CD8+	IFNg+	Gag p15	0.239108	1
119	ICS_EMP	119-036	T1	D/D/D+D/D+D p24+p55	6	42	1.5	2 weeks post 2nd vacc	CD8+	IFNg+	Gag p24	0.00624024	0
119	ICS_EMP	119-036	T1	D/D/D+D/D+D p24+p55	6	42	1.5	2 weeks post 2nd vacc	CD8+	IFNg+	Gag p17	0.00184935	0
119	ICS_EMP	119-036	T1	D/D/D+D/D+D p24+p55	6	42	1.5	2 weeks post 2nd vacc	CD8+	IFNg+	Gag p15	0.00766309	0
119	ICS_EMP	119-114	T2	D/D/D/D p55	11	182	6.5	2 weeks post 4th vacc	CD8+	IFNg+	Gag p17	-0.00055818	0
119	ICS_EMP	119-114	T2	D/D/D/D p55	11	182	6.5	2 weeks post 4th vacc	CD8+	IFNg+	Gag p24	0.0507996	0
119	ICS_EMP	119-114	T2	D/D/D/D p55	6	42	1.5	2 weeks post 2nd vacc	CD8+	IFNg+	Gag p24	-0.00366977	0
119	ICS_EMP	119-114	T2	D/D/D/D p55	6	42	1.5	2 weeks post 2nd vacc	CD8+	IFNg+	Gag p17	-0.00398639	0
119	ICS_EMP	119-114	T2	D/D/D/D p55	11	182	6.5	2 weeks post 4th vacc	CD8+	IFNg+	Gag p15	0.00297564	0
119	ICS_EMP	119-114	T2	D/D/D/D p55	6	42	1.5	2 weeks post 2nd vacc	CD8+	IFNg+	Gag p15	-0.00078958	0
119	ICS_EMP	119-088	T2	D/D/D/D p55	6	42	1.5	2 weeks post 2nd vacc	CD8+	IFNg+	Gag p24	0.101709	1
119	ICS_EMP	119-088	T2	D/D/D/D p55	6	42	1.5	2 weeks post 2nd vacc	CD8+	IFNg+	Gag p17	0.0115351	0
119	ICS_EMP	119-088	T2	D/D/D/D p55	11	182	6.5	2 weeks post 4th vacc	CD8+	IFNg+	Gag p15	0.0112893	0
119	ICS_EMP	119-088	T2	D/D/D/D p55	6	42	1.5	2 weeks post 2nd vacc	CD8+	IFNg+	Gag p15	-0.00133282	0
119	ICS_EMP	119-088	T2	D/D/D/D p55	11	182	6.5	2 weeks post 4th vacc	CD8+	IFNg+	Gag p24	0.121	1
119	ICS_EMP	119-088	T2	D/D/D/D p55	11	182	6.5	2 weeks post 4th vacc	CD8+	IFNg+	Gag p17	0.00211527	0
119	ICS_EMP	119-082	T1	D/D/D+D/D+D p24+p55	11	182	6.5	2 weeks post 4th vacc	CD8+	IFNg+	Gag p24	0.040779	0
119	ICS_EMP	119-082	T1	D/D/D+D/D+D p24+p55	11	182	6.5	2 weeks post 4th vacc	CD8+	IFNg+	Gag p17	0.0135902	0
119	ICS_EMP	119-082	T1	D/D/D+D/D+D p24+p55	11	182	6.5	2 weeks post 4th vacc	CD8+	IFNg+	Gag p15	0.00480627	0
119	ICS_EMP	119-018	T1	D/D/D+D/D+D p24+p55	11	182	6.5	2 weeks post 4th vacc	CD8+	IFNg+	Gag p15	-0.00283334	0
119	ICS_EMP	119-018	T1	D/D/D+D/D+D p24+p55	11	182	6.5	2 weeks post 4th vacc	CD8+	IFNg+	Gag p24	0.0844059	1
119	ICS_EMP	119-018	T1	D/D/D+D/D+D p24+p55	11	182	6.5	2 weeks post 4th vacc	CD8+	IFNg+	Gag p17	-0.0001907	0
119	ICS_EMP	119-143	T2	D/D/D/D p55	6	42	1.5	2 weeks post 2nd vacc	CD8+	IFNg+	Gag p17	0.0223198	0
119	ICS_EMP	119-143	T2	D/D/D/D p55	6	42	1.5	2 weeks post 2nd vacc	CD8+	IFNg+	Gag p15	-0.00015549	0
119	ICS_EMP	119-143	T2	D/D/D/D p55	11	182	6.5	2 weeks post 4th vacc	CD8+	IFNg+	Gag p17	0.0613751	1
119	ICS_EMP	119-143	T2	D/D/D/D p55	11	182	6.5	2 weeks post 4th vacc	CD8+	IFNg+	Gag p15	-0.00214704	0
119	ICS_EMP	119-143	T2	D/D/D/D p55	11	182	6.5	2 weeks post 4th vacc	CD8+	IFNg+	Gag p24	6.64e-05	0
119	ICS_EMP	119-143	T2	D/D/D/D p55	6	42	1.5	2 weeks post 2nd vacc	CD8+	IFNg+	Gag p24	0.00221663	0
119	ICS_EMP	119-091	T2	D/D/D/D p55	11	182	6.5	2 weeks post 4th vacc	CD8+	IFNg+	Gag p24	0.00794318	0
119	ICS_EMP	119-091	T2	D/D/D/D p55	11	182	6.5	2 weeks post 4th vacc	CD8+	IFNg+	Gag p17	1.29702	1
119	ICS_EMP	119-091	T2	D/D/D/D p55	11	182	6.5	2 weeks post 4th vacc	CD8+	IFNg+	Gag p15	-0.00247473	0
119	ICS_EMP	119-091	T2	D/D/D/D p55	6	42	1.5	2 weeks post 2nd vacc	CD8+	IFNg+	Gag p24	0.00367059	0
119	ICS_EMP	119-091	T2	D/D/D/D p55	6	42	1.5	2 weeks post 2nd vacc	CD8+	IFNg+	Gag p17	0.0274268	0
119	ICS_EMP	119-091	T2	D/D/D/D p55	6	42	1.5	2 weeks post 2nd vacc	CD8+	IFNg+	Gag p15	0.0104407	0
119	ICS_EMP	119-026	T1	D/D/D+D/D+D p24+p55	11	182	6.5	2 weeks post 4th vacc	CD8+	IFNg+	Gag p24	-0.0183007	0
119	ICS_EMP	119-026	T1	D/D/D+D/D+D p24+p55	11	182	6.5	2 weeks post 4th vacc	CD8+	IFNg+	Gag p17	-0.0259204	0
119	ICS_EMP	119-026	T1	D/D/D+D/D+D p24+p55	11	182	6.5	2 weeks post 4th vacc	CD8+	IFNg+	Gag p15	-0.0256344	0
119	ICS_EMP	119-080	T2	D/D/D/D p55	11	182	6.5	2 weeks post 4th vacc	CD8+	IFNg+	Gag p24	-0.00266071	0
119	ICS_EMP	119-080	T2	D/D/D/D p55	11	182	6.5	2 weeks post 4th vacc	CD8+	IFNg+	Gag p17	0.00233168	0
119	ICS_EMP	119-080	T2	D/D/D/D p55	11	182	6.5	2 weeks post 4th vacc	CD8+	IFNg+	Gag p15	0.0286563	0
119	ICS_EMP	119-080	T2	D/D/D/D p55	6	42	1.5	2 weeks post 2nd vacc	CD8+	IFNg+	Gag p24	-0.00250502	0
119	ICS_EMP	119-080	T2	D/D/D/D p55	6	42	1.5	2 weeks post 2nd vacc	CD8+	IFNg+	Gag p17	-0.00532311	0
119	ICS_EMP	119-080	T2	D/D/D/D p55	6	42	1.5	2 weeks post 2nd vacc	CD8+	IFNg+	Gag p15	0.0128667	0
119	ICS_EMP	119-133	T2	D/D/D/D p55	11	182	6.5	2 weeks post 4th vacc	CD8+	IFNg+	Gag p24	0.587041	1
119	ICS_EMP	119-133	T2	D/D/D/D p55	11	182	6.5	2 weeks post 4th vacc	CD8+	IFNg+	Gag p17	0.00191623	0
119	ICS_EMP	119-133	T2	D/D/D/D p55	11	182	6.5	2 weeks post 4th vacc	CD8+	IFNg+	Gag p15	0.00192025	0
119	ICS_EMP	119-133	T2	D/D/D/D p55	6	42	1.5	2 weeks post 2nd vacc	CD8+	IFNg+	Gag p24	0.0294064	0
119	ICS_EMP	119-133	T2	D/D/D/D p55	6	42	1.5	2 weeks post 2nd vacc	CD8+	IFNg+	Gag p15	-0.00320364	0
119	ICS_EMP	119-108	T1	D/D/D+D/D+D p24+p55	11	182	6.5	2 weeks post 4th vacc	CD8+	IFNg+	Gag p24	0.00722134	0
119	ICS_EMP	119-108	T1	D/D/D+D/D+D p24+p55	11	182	6.5	2 weeks post 4th vacc	CD8+	IFNg+	Gag p17	0.011622	0
119	ICS_EMP	119-108	T1	D/D/D+D/D+D p24+p55	11	182	6.5	2 weeks post 4th vacc	CD8+	IFNg+	Gag p15	-0.0003778	0
119	ICS_EMP	119-108	T1	D/D/D+D/D+D p24+p55	6	42	1.5	2 weeks post 2nd vacc	CD8+	IFNg+	Gag p24	0.0141112	0
119	ICS_EMP	119-108	T1	D/D/D+D/D+D p24+p55	6	42	1.5	2 weeks post 2nd vacc	CD8+	IFNg+	Gag p17	0.0236801	0
119	ICS_EMP	119-108	T1	D/D/D+D/D+D p24+p55	6	42	1.5	2 weeks post 2nd vacc	CD8+	IFNg+	Gag p15	0.0111072	0
119	ICS_EMP	119-083	T1	D/D/D+D/D+D p24+p55	11	182	6.5	2 weeks post 4th vacc	CD8+	IFNg+	Gag p24	0.0513206	1
119	ICS_EMP	119-083	T1	D/D/D+D/D+D p24+p55	11	182	6.5	2 weeks post 4th vacc	CD8+	IFNg+	Gag p17	-0.00189225	0
119	ICS_EMP	119-083	T1	D/D/D+D/D+D p24+p55	11	182	6.5	2 weeks post 4th vacc	CD8+	IFNg+	Gag p15	0.00309892	0
119	ICS_EMP	119-138	T1	D/D/D+D/D+D p24+p55	11	182	6.5	2 weeks post 4th vacc	CD8+	IFNg+	Gag p24	0.226462	1
119	ICS_EMP	119-138	T1	D/D/D+D/D+D p24+p55	11	182	6.5	2 weeks post 4th vacc	CD8+	IFNg+	Gag p17	-0.00014069	0
119	ICS_EMP	119-138	T1	D/D/D+D/D+D p24+p55	11	182	6.5	2 weeks post 4th vacc	CD8+	IFNg+	Gag p15	-0.0026329	0
119	ICS_EMP	119-138	T1	D/D/D+D/D+D p24+p55	6	42	1.5	2 weeks post 2nd vacc	CD8+	IFNg+	Gag p24	0.0175264	0
119	ICS_EMP	119-138	T1	D/D/D+D/D+D p24+p55	6	42	1.5	2 weeks post 2nd vacc	CD8+	IFNg+	Gag p17	0	0
119	ICS_EMP	119-138	T1	D/D/D+D/D+D p24+p55	6	42	1.5	2 weeks post 2nd vacc	CD8+	IFNg+	Gag p15	0.00545628	0
119	ICS_EMP	119-023	T1	D/D/D+D/D+D p24+p55	6	42	1.5	2 weeks post 2nd vacc	CD8+	IFNg+	Gag p24	0.00599135	0
119	ICS_EMP	119-023	T1	D/D/D+D/D+D p24+p55	6	42	1.5	2 weeks post 2nd vacc	CD8+	IFNg+	Gag p17	-0.0089823	0
119	ICS_EMP	119-023	T1	D/D/D+D/D+D p24+p55	6	42	1.5	2 weeks post 2nd vacc	CD8+	IFNg+	Gag p15	-0.00363041	0
119	ICS_EMP	119-087	T2	D/D/D/D p55	11	182	6.5	2 weeks post 4th vacc	CD8+	IFNg+	Gag p24	0.0232304	0
119	ICS_EMP	119-087	T2	D/D/D/D p55	11	182	6.5	2 weeks post 4th vacc	CD8+	IFNg+	Gag p17	0.0100533	0
119	ICS_EMP	119-087	T2	D/D/D/D p55	11	182	6.5	2 weeks post 4th vacc	CD8+	IFNg+	Gag p15	0	0
119	ICS_EMP	119-087	T2	D/D/D/D p55	6	42	1.5	2 weeks post 2nd vacc	CD8+	IFNg+	Gag p24	0.00318125	0
119	ICS_EMP	119-087	T2	D/D/D/D p55	6	42	1.5	2 weeks post 2nd vacc	CD8+	IFNg+	Gag p17	0.0104321	0
119	ICS_EMP	119-087	T2	D/D/D/D p55	6	42	1.5	2 weeks post 2nd vacc	CD8+	IFNg+	Gag p15	-0.00345489	0
119	ICS_EMP	119-046	T2	D/D/D/D p55	11	182	6.5	2 weeks post 4th vacc	CD8+	IFNg+	Gag p24	0.00196178	0
119	ICS_EMP	119-046	T2	D/D/D/D p55	11	182	6.5	2 weeks post 4th vacc	CD8+	IFNg+	Gag p17	0.00397393	0
119	ICS_EMP	119-046	T2	D/D/D/D p55	11	182	6.5	2 weeks post 4th vacc	CD8+	IFNg+	Gag p15	0.210539	1
119	ICS_EMP	119-046	T2	D/D/D/D p55	6	42	1.5	2 weeks post 2nd vacc	CD8+	IFNg+	Gag p24	-0.00057471	0
119	ICS_EMP	119-046	T2	D/D/D/D p55	6	42	1.5	2 weeks post 2nd vacc	CD8+	IFNg+	Gag p17	-0.0023825	0
119	ICS_EMP	119-046	T2	D/D/D/D p55	6	42	1.5	2 weeks post 2nd vacc	CD8+	IFNg+	Gag p15	0.247091	1
119	ICS_EMP	119-028	T2	D/D/D/D p55	11	182	6.5	2 weeks post 4th vacc	CD8+	IFNg+	Gag p24	0.00600971	0
119	ICS_EMP	119-028	T2	D/D/D/D p55	11	182	6.5	2 weeks post 4th vacc	CD8+	IFNg+	Gag p17	0.00750473	0
119	ICS_EMP	119-028	T2	D/D/D/D p55	11	182	6.5	2 weeks post 4th vacc	CD8+	IFNg+	Gag p15	0.0164054	0
119	ICS_EMP	119-028	T2	D/D/D/D p55	6	42	1.5	2 weeks post 2nd vacc	CD8+	IFNg+	Gag p24	0	0
119	ICS_EMP	119-028	T2	D/D/D/D p55	6	42	1.5	2 weeks post 2nd vacc	CD8+	IFNg+	Gag p17	0.00355139	0
119	ICS_EMP	119-028	T2	D/D/D/D p55	6	42	1.5	2 weeks post 2nd vacc	CD8+	IFNg+	Gag p15	0.00174259	0
119	ICS_EMP	119-105	T1	D/D/D+D/D+D p24+p55	11	182	6.5	2 weeks post 4th vacc	CD8+	IFNg+	Gag p24	-0.00845771	0
119	ICS_EMP	119-105	T1	D/D/D+D/D+D p24+p55	11	182	6.5	2 weeks post 4th vacc	CD8+	IFNg+	Gag p17	-0.00618491	0
119	ICS_EMP	119-105	T1	D/D/D+D/D+D p24+p55	11	182	6.5	2 weeks post 4th vacc	CD8+	IFNg+	Gag p15	-0.0109866	0
119	ICS_EMP	119-105	T1	D/D/D+D/D+D p24+p55	6	42	1.5	2 weeks post 2nd vacc	CD8+	IFNg+	Gag p24	0.00290473	0
119	ICS_EMP	119-105	T1	D/D/D+D/D+D p24+p55	6	42	1.5	2 weeks post 2nd vacc	CD8+	IFNg+	Gag p17	-0.0056134	0
119	ICS_EMP	119-105	T1	D/D/D+D/D+D p24+p55	6	42	1.5	2 weeks post 2nd vacc	CD8+	IFNg+	Gag p15	-0.0056134	0
119	ICS_EMP	119-009	T2	D/D/D/D p55	11	182	6.5	2 weeks post 4th vacc	CD8+	IFNg+	Gag p24	0.411806	1
119	ICS_EMP	119-009	T2	D/D/D/D p55	11	182	6.5	2 weeks post 4th vacc	CD8+	IFNg+	Gag p17	0.00707126	0
119	ICS_EMP	119-009	T2	D/D/D/D p55	11	182	6.5	2 weeks post 4th vacc	CD8+	IFNg+	Gag p15	0.0569054	1
119	ICS_EMP	119-009	T2	D/D/D/D p55	6	42	1.5	2 weeks post 2nd vacc	CD8+	IFNg+	Gag p24	0.100658	1
119	ICS_EMP	119-009	T2	D/D/D/D p55	6	42	1.5	2 weeks post 2nd vacc	CD8+	IFNg+	Gag p17	0.0072591	0
119	ICS_EMP	119-009	T2	D/D/D/D p55	6	42	1.5	2 weeks post 2nd vacc	CD8+	IFNg+	Gag p15	0.0341759	0
119	ICS_EMP	119-110	T1	D/D/D+D/D+D p24+p55	11	182	6.5	2 weeks post 4th vacc	CD8+	IFNg+	Gag p24	0.0570498	1
119	ICS_EMP	119-110	T1	D/D/D+D/D+D p24+p55	11	182	6.5	2 weeks post 4th vacc	CD8+	IFNg+	Gag p17	0.00492381	0
119	ICS_EMP	119-110	T1	D/D/D+D/D+D p24+p55	11	182	6.5	2 weeks post 4th vacc	CD8+	IFNg+	Gag p15	0.00377875	0
119	ICS_EMP	119-110	T1	D/D/D+D/D+D p24+p55	6	42	1.5	2 weeks post 2nd vacc	CD8+	IFNg+	Gag p24	0.0178532	0
119	ICS_EMP	119-110	T1	D/D/D+D/D+D p24+p55	6	42	1.5	2 weeks post 2nd vacc	CD8+	IFNg+	Gag p17	0.00395977	0
119	ICS_EMP	119-110	T1	D/D/D+D/D+D p24+p55	6	42	1.5	2 weeks post 2nd vacc	CD8+	IFNg+	Gag p15	0	0
119	ICS_EMP	119-117	T2	D/D/D/D p55	11	182	6.5	2 weeks post 4th vacc	CD8+	IFNg+	Gag p24	0.0506922	1
119	ICS_EMP	119-117	T2	D/D/D/D p55	11	182	6.5	2 weeks post 4th vacc	CD8+	IFNg+	Gag p17	-0.00194057	0
119	ICS_EMP	119-117	T2	D/D/D/D p55	11	182	6.5	2 weeks post 4th vacc	CD8+	IFNg+	Gag p15	-0.00435948	0
119	ICS_EMP	119-117	T2	D/D/D/D p55	6	42	1.5	2 weeks post 2nd vacc	CD8+	IFNg+	Gag p24	0.00875477	0
119	ICS_EMP	119-117	T2	D/D/D/D p55	6	42	1.5	2 weeks post 2nd vacc	CD8+	IFNg+	Gag p17	0.00084647	0
119	ICS_EMP	119-117	T2	D/D/D/D p55	6	42	1.5	2 weeks post 2nd vacc	CD8+	IFNg+	Gag p15	-0.00025373	0
119	ICS_EMP	119-006	T2	D/D/D/D p55	11	182	6.5	2 weeks post 4th vacc	CD8+	IFNg+	Gag p24	0.0100761	0
119	ICS_EMP	119-006	T2	D/D/D/D p55	11	182	6.5	2 weeks post 4th vacc	CD8+	IFNg+	Gag p17	0.0165902	0
119	ICS_EMP	119-006	T2	D/D/D/D p55	11	182	6.5	2 weeks post 4th vacc	CD8+	IFNg+	Gag p15	0.357942	1
119	ICS_EMP	119-006	T2	D/D/D/D p55	6	42	1.5	2 weeks post 2nd vacc	CD8+	IFNg+	Gag p24	0.00048781	0
119	ICS_EMP	119-006	T2	D/D/D/D p55	6	42	1.5	2 weeks post 2nd vacc	CD8+	IFNg+	Gag p17	0.00293487	0
119	ICS_EMP	119-006	T2	D/D/D/D p55	6	42	1.5	2 weeks post 2nd vacc	CD8+	IFNg+	Gag p15	0.210047	1
119	ICS_EMP	119-052	T1	D/D/D+D/D+D p24+p55	11	182	6.5	2 weeks post 4th vacc	CD8+	IFNg+	Gag p24	0.00060687	0
119	ICS_EMP	119-052	T1	D/D/D+D/D+D p24+p55	11	182	6.5	2 weeks post 4th vacc	CD8+	IFNg+	Gag p17	0.0226577	0
119	ICS_EMP	119-052	T1	D/D/D+D/D+D p24+p55	11	182	6.5	2 weeks post 4th vacc	CD8+	IFNg+	Gag p15	0.00436098	0
119	ICS_EMP	119-081	T2	D/D/D/D p55	6	42	1.5	2 weeks post 2nd vacc	CD8+	IFNg+	Gag p24	0.0199269	0
119	ICS_EMP	119-081	T2	D/D/D/D p55	6	42	1.5	2 weeks post 2nd vacc	CD8+	IFNg+	Gag p17	-0.00343277	0
119	ICS_EMP	119-081	T2	D/D/D/D p55	6	42	1.5	2 weeks post 2nd vacc	CD8+	IFNg+	Gag p15	-0.00494666	0
119	ICS_EMP	119-010	T2	D/D/D/D p55	11	182	6.5	2 weeks post 4th vacc	CD8+	IFNg+	Gag p24	0.304376	1
119	ICS_EMP	119-010	T2	D/D/D/D p55	11	182	6.5	2 weeks post 4th vacc	CD8+	IFNg+	Gag p17	0.0180911	0
119	ICS_EMP	119-010	T2	D/D/D/D p55	11	182	6.5	2 weeks post 4th vacc	CD8+	IFNg+	Gag p15	-0.0257456	0
119	ICS_EMP	119-010	T2	D/D/D/D p55	6	42	1.5	2 weeks post 2nd vacc	CD8+	IFNg+	Gag p24	0.0746341	0
119	ICS_EMP	119-010	T2	D/D/D/D p55	6	42	1.5	2 weeks post 2nd vacc	CD8+	IFNg+	Gag p17	0.00653939	0
119	ICS_EMP	119-010	T2	D/D/D/D p55	6	42	1.5	2 weeks post 2nd vacc	CD8+	IFNg+	Gag p15	0.00983169	0
119	ICS_EMP	119-048	T2	D/D/D/D p55	11	182	6.5	2 weeks post 4th vacc	CD8+	IFNg+	Gag p24	0.0740333	0
119	ICS_EMP	119-048	T2	D/D/D/D p55	11	182	6.5	2 weeks post 4th vacc	CD8+	IFNg+	Gag p17	-0.00081652	0
119	ICS_EMP	119-048	T2	D/D/D/D p55	11	182	6.5	2 weeks post 4th vacc	CD8+	IFNg+	Gag p15	-0.00387192	0
119	ICS_EMP	119-048	T2	D/D/D/D p55	6	42	1.5	2 weeks post 2nd vacc	CD8+	IFNg+	Gag p24	0.0138407	0
119	ICS_EMP	119-048	T2	D/D/D/D p55	6	42	1.5	2 weeks post 2nd vacc	CD8+	IFNg+	Gag p17	-0.00658937	0
119	ICS_EMP	119-048	T2	D/D/D/D p55	6	42	1.5	2 weeks post 2nd vacc	CD8+	IFNg+	Gag p15	-0.0336068	0
119	ICS_EMP	119-129	T2	D/D/D/D p55	11	182	6.5	2 weeks post 4th vacc	CD8+	IFNg+	Gag p24	0.18186	1
119	ICS_EMP	119-129	T2	D/D/D/D p55	11	182	6.5	2 weeks post 4th vacc	CD8+	IFNg+	Gag p17	0.00743241	0
119	ICS_EMP	119-129	T2	D/D/D/D p55	11	182	6.5	2 weeks post 4th vacc	CD8+	IFNg+	Gag p15	0.00854772	0
119	ICS_EMP	119-129	T2	D/D/D/D p55	6	42	1.5	2 weeks post 2nd vacc	CD8+	IFNg+	Gag p24	0.0699424	1
119	ICS_EMP	119-129	T2	D/D/D/D p55	6	42	1.5	2 weeks post 2nd vacc	CD8+	IFNg+	Gag p17	0.0100028	0
119	ICS_EMP	119-129	T2	D/D/D/D p55	6	42	1.5	2 weeks post 2nd vacc	CD8+	IFNg+	Gag p15	-1.965e-05	0
119	ICS_EMP	119-011	T1	D/D/D+D/D+D p24+p55	11	182	6.5	2 weeks post 4th vacc	CD8+	IFNg+	Gag p24	0.00302194	0
119	ICS_EMP	119-011	T1	D/D/D+D/D+D p24+p55	11	182	6.5	2 weeks post 4th vacc	CD8+	IFNg+	Gag p17	-0.00774503	0
119	ICS_EMP	119-011	T1	D/D/D+D/D+D p24+p55	11	182	6.5	2 weeks post 4th vacc	CD8+	IFNg+	Gag p15	-0.00774503	0
119	ICS_EMP	119-076	T1	D/D/D+D/D+D p24+p55	11	182	6.5	2 weeks post 4th vacc	CD8+	IFNg+	Gag p24	0.00355821	0
119	ICS_EMP	119-076	T1	D/D/D+D/D+D p24+p55	11	182	6.5	2 weeks post 4th vacc	CD8+	IFNg+	Gag p17	0.00374097	0
119	ICS_EMP	119-076	T1	D/D/D+D/D+D p24+p55	11	182	6.5	2 weeks post 4th vacc	CD8+	IFNg+	Gag p15	0	0
119	ICS_EMP	119-076	T1	D/D/D+D/D+D p24+p55	6	42	1.5	2 weeks post 2nd vacc	CD8+	IFNg+	Gag p24	-0.00012091	0
119	ICS_EMP	119-076	T1	D/D/D+D/D+D p24+p55	6	42	1.5	2 weeks post 2nd vacc	CD8+	IFNg+	Gag p17	-0.00382132	0
119	ICS_EMP	119-076	T1	D/D/D+D/D+D p24+p55	6	42	1.5	2 weeks post 2nd vacc	CD8+	IFNg+	Gag p15	-0.00382132	0
119	ICS_EMP	119-070	T2	D/D/D/D p55	11	182	6.5	2 weeks post 4th vacc	CD8+	IFNg+	Gag p24	-0.00077959	0
119	ICS_EMP	119-070	T2	D/D/D/D p55	11	182	6.5	2 weeks post 4th vacc	CD8+	IFNg+	Gag p17	0.0371963	0
119	ICS_EMP	119-070	T2	D/D/D/D p55	11	182	6.5	2 weeks post 4th vacc	CD8+	IFNg+	Gag p15	-0.0127556	0
119	ICS_EMP	119-070	T2	D/D/D/D p55	6	42	1.5	2 weeks post 2nd vacc	CD8+	IFNg+	Gag p24	0.0116062	0
119	ICS_EMP	119-070	T2	D/D/D/D p55	6	42	1.5	2 weeks post 2nd vacc	CD8+	IFNg+	Gag p17	0.026552	0
119	ICS_EMP	119-070	T2	D/D/D/D p55	6	42	1.5	2 weeks post 2nd vacc	CD8+	IFNg+	Gag p15	-0.0023637	0
119	ICS_EMP	119-135	T1	D/D/D+D/D+D p24+p55	11	182	6.5	2 weeks post 4th vacc	CD8+	IFNg+	Gag p24	0	0
119	ICS_EMP	119-135	T1	D/D/D+D/D+D p24+p55	11	182	6.5	2 weeks post 4th vacc	CD8+	IFNg+	Gag p17	0	0
119	ICS_EMP	119-135	T1	D/D/D+D/D+D p24+p55	11	182	6.5	2 weeks post 4th vacc	CD8+	IFNg+	Gag p15	0.00944555	0
119	ICS_EMP	119-045	T2	D/D/D/D p55	11	182	6.5	2 weeks post 4th vacc	CD8+	IFNg+	Gag p24	0	0
119	ICS_EMP	119-045	T2	D/D/D/D p55	11	182	6.5	2 weeks post 4th vacc	CD8+	IFNg+	Gag p17	0.0598489	0
119	ICS_EMP	119-045	T2	D/D/D/D p55	11	182	6.5	2 weeks post 4th vacc	CD8+	IFNg+	Gag p15	0	0
119	ICS_EMP	119-045	T2	D/D/D/D p55	6	42	1.5	2 weeks post 2nd vacc	CD8+	IFNg+	Gag p24	0.0636456	0
119	ICS_EMP	119-045	T2	D/D/D/D p55	6	42	1.5	2 weeks post 2nd vacc	CD8+	IFNg+	Gag p17	0.00906391	0
119	ICS_EMP	119-045	T2	D/D/D/D p55	6	42	1.5	2 weeks post 2nd vacc	CD8+	IFNg+	Gag p15	0.0148932	0
119	ICS_EMP	119-127	T1	D/D/D+D/D+D p24+p55	11	182	6.5	2 weeks post 4th vacc	CD8+	IFNg+	Gag p24	0.411209	1
119	ICS_EMP	119-127	T1	D/D/D+D/D+D p24+p55	11	182	6.5	2 weeks post 4th vacc	CD8+	IFNg+	Gag p17	-0.00540002	0
119	ICS_EMP	119-127	T1	D/D/D+D/D+D p24+p55	11	182	6.5	2 weeks post 4th vacc	CD8+	IFNg+	Gag p15	-8.033e-05	0
119	ICS_EMP	119-127	T1	D/D/D+D/D+D p24+p55	6	42	1.5	2 weeks post 2nd vacc	CD8+	IFNg+	Gag p24	0.20674	1
119	ICS_EMP	119-127	T1	D/D/D+D/D+D p24+p55	6	42	1.5	2 weeks post 2nd vacc	CD8+	IFNg+	Gag p17	0.0106494	0
119	ICS_EMP	119-127	T1	D/D/D+D/D+D p24+p55	6	42	1.5	2 weeks post 2nd vacc	CD8+	IFNg+	Gag p15	0.00825635	0
119	ICS_EMP	119-099	T2	D/D/D/D p55	6	42	1.5	2 weeks post 2nd vacc	CD8+	IFNg+	Gag p24	0.432919	1
119	ICS_EMP	119-099	T2	D/D/D/D p55	6	42	1.5	2 weeks post 2nd vacc	CD8+	IFNg+	Gag p17	0.00081041	0
119	ICS_EMP	119-099	T2	D/D/D/D p55	6	42	1.5	2 weeks post 2nd vacc	CD8+	IFNg+	Gag p15	-0.00222089	0
119	ICS_EMP	119-099	T2	D/D/D/D p55	11	182	6.5	2 weeks post 4th vacc	CD8+	IFNg+	Gag p24	1.08595	1
119	ICS_EMP	119-099	T2	D/D/D/D p55	11	182	6.5	2 weeks post 4th vacc	CD8+	IFNg+	Gag p17	0.0227711	0
119	ICS_EMP	119-099	T2	D/D/D/D p55	11	182	6.5	2 weeks post 4th vacc	CD8+	IFNg+	Gag p15	-0.00827997	0
119	ICS_EMP	119-109	T1	D/D/D+D/D+D p24+p55	11	182	6.5	2 weeks post 4th vacc	CD8+	IFNg+	Gag p24	-0.00157219	0
119	ICS_EMP	119-109	T1	D/D/D+D/D+D p24+p55	11	182	6.5	2 weeks post 4th vacc	CD8+	IFNg+	Gag p17	0.00531123	0
119	ICS_EMP	119-109	T1	D/D/D+D/D+D p24+p55	11	182	6.5	2 weeks post 4th vacc	CD8+	IFNg+	Gag p15	0.00452301	0
119	ICS_EMP	119-059	T1	D/D/D+D/D+D p24+p55	11	182	6.5	2 weeks post 4th vacc	CD8+	IFNg+	Gag p24	-0.00809957	0
119	ICS_EMP	119-059	T1	D/D/D+D/D+D p24+p55	11	182	6.5	2 weeks post 4th vacc	CD8+	IFNg+	Gag p17	-0.00801676	0
119	ICS_EMP	119-059	T1	D/D/D+D/D+D p24+p55	11	182	6.5	2 weeks post 4th vacc	CD8+	IFNg+	Gag p15	-0.0107671	0
119	ICS_EMP	119-059	T1	D/D/D+D/D+D p24+p55	6	42	1.5	2 weeks post 2nd vacc	CD8+	IFNg+	Gag p24	0.00679027	0
119	ICS_EMP	119-059	T1	D/D/D+D/D+D p24+p55	6	42	1.5	2 weeks post 2nd vacc	CD8+	IFNg+	Gag p17	-0.00809139	0
119	ICS_EMP	119-059	T1	D/D/D+D/D+D p24+p55	6	42	1.5	2 weeks post 2nd vacc	CD8+	IFNg+	Gag p15	0.0002107	0
119	ICS_EMP	119-024	T1	D/D/D+D/D+D p24+p55	11	182	6.5	2 weeks post 4th vacc	CD8+	IFNg+	Gag p24	0.044405	0
119	ICS_EMP	119-024	T1	D/D/D+D/D+D p24+p55	11	182	6.5	2 weeks post 4th vacc	CD8+	IFNg+	Gag p17	0	0
119	ICS_EMP	119-024	T1	D/D/D+D/D+D p24+p55	11	182	6.5	2 weeks post 4th vacc	CD8+	IFNg+	Gag p15	0	0

## Sheet: Figure7A
PROTOCOL	ASSAY	PUB_ID	RX_CODE	RX_LABEL	VISITNO	VISITDAY	VISIT_LABEL	ISOTYPE	ANTIGEN	DILUTION	AUC	RESPONSE
119	BAMA	119-055	T2	D/D/D/D p55	11	182	2 weeks post 4th vacc	IgG	p24	50	17329.8	1
119	BAMA	119-122	T1	D/D/D+D/D+D p24+p55	11	182	2 weeks post 4th vacc	IgG	p24	50	18040.6	1
119	BAMA	119-084	T2	D/D/D/D p55	11	182	2 weeks post 4th vacc	IgG	p24	50	492.625	0
119	BAMA	119-073	T2	D/D/D/D p55	11	182	2 weeks post 4th vacc	IgG	p24	50	19670.4	1
119	BAMA	119-149	T2	D/D/D/D p55	11	182	2 weeks post 4th vacc	IgG	p24	50	15513.4	1
119	BAMA	119-013	T1	D/D/D+D/D+D p24+p55	11	182	2 weeks post 4th vacc	IgG	p24	50	17121.6	1
119	BAMA	119-098	T1	D/D/D+D/D+D p24+p55	11	182	2 weeks post 4th vacc	IgG	p24	50	719.625	1
119	BAMA	119-003	T2	D/D/D/D p55	11	182	2 weeks post 4th vacc	IgG	p24	50	134.625	0
119	BAMA	119-005	C2	Control	11	182	2 weeks post 4th vacc	IgG	p24	50	49.25	0
119	BAMA	119-032	T1	D/D/D+D/D+D p24+p55	11	182	2 weeks post 4th vacc	IgG	p24	50	11177.4	1
119	BAMA	119-150	C1	Control	11	182	2 weeks post 4th vacc	IgG	p24	50	60	0
119	BAMA	119-079	T1	D/D/D+D/D+D p24+p55	11	182	2 weeks post 4th vacc	IgG	p24	50	39.375	0
119	BAMA	119-114	T2	D/D/D/D p55	11	182	2 weeks post 4th vacc	IgG	p24	50	5180.88	1
119	BAMA	119-088	T2	D/D/D/D p55	11	182	2 weeks post 4th vacc	IgG	p24	50	25851.8	1
119	BAMA	119-082	T1	D/D/D+D/D+D p24+p55	11	182	2 weeks post 4th vacc	IgG	p24	50	12325.8	1
119	BAMA	119-018	T1	D/D/D+D/D+D p24+p55	11	182	2 weeks post 4th vacc	IgG	p24	50	3197.5	1
119	BAMA	119-143	T2	D/D/D/D p55	11	182	2 weeks post 4th vacc	IgG	p24	50	14822.5	1
119	BAMA	119-026	T1	D/D/D+D/D+D p24+p55	11	182	2 weeks post 4th vacc	IgG	p24	50	21884.2	1
119	BAMA	119-080	T2	D/D/D/D p55	11	182	2 weeks post 4th vacc	IgG	p24	50	4516	1
119	BAMA	119-133	T2	D/D/D/D p55	11	182	2 weeks post 4th vacc	IgG	p24	50	12716	1
119	BAMA	119-108	T1	D/D/D+D/D+D p24+p55	11	182	2 weeks post 4th vacc	IgG	p24	50	8823	1
119	BAMA	119-083	T1	D/D/D+D/D+D p24+p55	11	182	2 weeks post 4th vacc	IgG	p24	50	518.5	1
119	BAMA	119-138	T1	D/D/D+D/D+D p24+p55	11	182	2 weeks post 4th vacc	IgG	p24	50	26550.9	1
119	BAMA	119-087	T2	D/D/D/D p55	11	182	2 weeks post 4th vacc	IgG	p24	50	8745.12	1
119	BAMA	119-063	C2	Control	11	182	2 weeks post 4th vacc	IgG	p24	50	51.75	0
119	BAMA	119-145	T1	D/D/D+D/D+D p24+p55	11	182	2 weeks post 4th vacc	IgG	p24	50	196.125	1
119	BAMA	119-046	T2	D/D/D/D p55	11	182	2 weeks post 4th vacc	IgG	p24	50	840.125	0
119	BAMA	119-028	T2	D/D/D/D p55	11	182	2 weeks post 4th vacc	IgG	p24	50	37692	1
119	BAMA	119-042	C1	Control	11	182	2 weeks post 4th vacc	IgG	p24	50	30.875	0
119	BAMA	119-105	T1	D/D/D+D/D+D p24+p55	11	182	2 weeks post 4th vacc	IgG	p24	50	18322.1	1
119	BAMA	119-009	T2	D/D/D/D p55	11	182	2 weeks post 4th vacc	IgG	p24	50	12411.8	1
119	BAMA	119-110	T1	D/D/D+D/D+D p24+p55	11	182	2 weeks post 4th vacc	IgG	p24	50	28065.6	1
119	BAMA	119-117	T2	D/D/D/D p55	11	182	2 weeks post 4th vacc	IgG	p24	50	13	0
119	BAMA	119-052	T1	D/D/D+D/D+D p24+p55	11	182	2 weeks post 4th vacc	IgG	p24	50	3589.12	1
119	BAMA	119-010	T2	D/D/D/D p55	11	182	2 weeks post 4th vacc	IgG	p24	50	14418.8	1
119	BAMA	119-048	T2	D/D/D/D p55	11	182	2 weeks post 4th vacc	IgG	p24	50	24083.4	1
119	BAMA	119-129	T2	D/D/D/D p55	11	182	2 weeks post 4th vacc	IgG	p24	50	50820	1
119	BAMA	119-011	T1	D/D/D+D/D+D p24+p55	11	182	2 weeks post 4th vacc	IgG	p24	50	486.375	0
119	BAMA	119-076	T1	D/D/D+D/D+D p24+p55	11	182	2 weeks post 4th vacc	IgG	p24	50	14445.2	1
119	BAMA	119-070	T2	D/D/D/D p55	11	182	2 weeks post 4th vacc	IgG	p24	50	16224.5	1
119	BAMA	119-135	T1	D/D/D+D/D+D p24+p55	11	182	2 weeks post 4th vacc	IgG	p24	50	17121.8	1
119	BAMA	119-127	T1	D/D/D+D/D+D p24+p55	11	182	2 weeks post 4th vacc	IgG	p24	50	20152	1
119	BAMA	119-099	T2	D/D/D/D p55	11	182	2 weeks post 4th vacc	IgG	p24	50	15119	1
119	BAMA	119-109	T1	D/D/D+D/D+D p24+p55	11	182	2 weeks post 4th vacc	IgG	p24	50	3948.25	1
119	BAMA	119-059	T1	D/D/D+D/D+D p24+p55	11	182	2 weeks post 4th vacc	IgG	p24	50	6823.88	1
119	BAMA	119-024	T1	D/D/D+D/D+D p24+p55	11	182	2 weeks post 4th vacc	IgG	p24	50	10879.9	1

## Sheet: Figure7B
pub_id	cytokine	antigen	pctpos_adj	response.ics	auc	rx_code	response.bama
119-011	IFNg+	Gag p24	0.050972	1	486.375	T1	0
119-013	IFNg+	Gag p24	0.0945164	1	17121.6	T1	1
119-018	IFNg+	Gag p24	0.0848405	1	3197.5	T1	1
119-024	IFNg+	Gag p24	0.0286597	0	10879.9	T1	1
119-026	IFNg+	Gag p24	0.196407	1	21884.2	T1	1
119-032	IFNg+	Gag p24	-0.00586522	0	11177.4	T1	1
119-052	IFNg+	Gag p24	0.0274337	0	3589.12	T1	1
119-059	IFNg+	Gag p24	0.115041	1	6823.88	T1	1
119-076	IFNg+	Gag p24	0.135221	1	14445.2	T1	1
119-079	NA	NA	NA	NA	39.375	T1	0
119-082	IFNg+	Gag p24	0.0432123	1	12325.8	T1	1
119-083	IFNg+	Gag p24	0.0636203	1	518.5	T1	1
119-098	IFNg+	Gag p24	0.0677826	1	719.625	T1	1
119-105	IFNg+	Gag p24	0.0989334	1	18322.1	T1	1
119-108	IFNg+	Gag p24	0.0496835	1	8823	T1	1
119-109	IFNg+	Gag p24	0.0748718	1	3948.25	T1	1
119-110	IFNg+	Gag p24	0.110802	1	28065.6	T1	1
119-122	IFNg+	Gag p24	0.0660463	1	18040.6	T1	1
119-127	IFNg+	Gag p24	0.132389	1	20152	T1	1
119-135	IFNg+	Gag p24	0.207491	1	17121.8	T1	1
119-138	IFNg+	Gag p24	0.369412	1	26550.9	T1	1
119-145	NA	NA	NA	NA	196.125	T1	1

## Sheet: Figure7C
pub_id	cytokine	antigen	pctpos_adj	response.ics	auc	rx_code	response.bama
119-003	NA	NA	NA	NA	134.625	T2	0
119-009	IFNg+	Gag p24	0.0607338	1	12411.8	T2	1
119-010	IFNg+	Gag p24	0.028855	0	14418.8	T2	1
119-028	IFNg+	Gag p24	0.0865044	1	37692	T2	1
119-046	IFNg+	Gag p24	0.0524768	0	840.125	T2	0
119-048	IFNg+	Gag p24	0.0368303	1	24083.4	T2	1
119-055	IFNg+	Gag p24	0.0137034	0	17329.8	T2	1
119-070	IFNg+	Gag p24	0.0459119	0	16224.5	T2	1
119-073	IFNg+	Gag p24	0.0484857	1	19670.4	T2	1
119-080	IFNg+	Gag p24	0.0238257	0	4516	T2	1
119-084	IFNg+	Gag p24	0.00183259	0	492.625	T2	0
119-087	IFNg+	Gag p24	0.0688241	1	8745.12	T2	1
119-088	IFNg+	Gag p24	0.0118394	0	25851.8	T2	1
119-099	IFNg+	Gag p24	0.113374	1	15119	T2	1
119-114	IFNg+	Gag p24	0.0505821	1	5180.88	T2	1
119-117	IFNg+	Gag p24	0.0540113	1	13	T2	0
119-129	IFNg+	Gag p24	0.162161	1	50820	T2	1
119-133	IFNg+	Gag p24	0.160932	1	12716	T2	1
119-143	IFNg+	Gag p24	0.123062	1	14822.5	T2	1
119-149	IFNg+	Gag p24	0.10214	1	15513.4	T2	1
